# Supplementary material for: Photoreforming of solid waste on 1 m2 scale using single-source precursor-derived co-catalyst films
Source: Nat Chem Eng. 2026 Jun 24;3(6):351–62. doi: 10.1038/s44286-026-00406-y (PMC13293892; doi:10.1038/s44286-026-00406-y)
Supplement: Supplementary file 4 — Source data for Figs. 1–5. [file 44286_2026_406_MOESM4_ESM.zip]

Archive with 82 entries (74 files):
- Source data main figures/
- __MACOSX/._Source data main figures
- Source data main figures/Figure 1/
- __MACOSX/Source data main figures/._Figure 1
- Source data main figures/Figure 4/
- __MACOSX/Source data main figures/._Figure 4
- Source data main figures/Figure 3/
- __MACOSX/Source data main figures/._Figure 3
- Source data main figures/Figure 2/
- __MACOSX/Source data main figures/._Figure 2
- Source data main figures/Figure 5/
- __MACOSX/Source data main figures/._Figure 5
- Source data main figures/Figure 1/1b.xlsx
- __MACOSX/Source data main figures/Figure 1/._1b.xlsx
- Source data main figures/Figure 1/1c/
- __MACOSX/Source data main figures/Figure 1/._1c
- Source data main figures/Figure 4/4e.xlsx
- __MACOSX/Source data main figures/Figure 4/._4e.xlsx
- Source data main figures/Figure 4/4d.xlsx
- __MACOSX/Source data main figures/Figure 4/._4d.xlsx
- Source data main figures/Figure 4/4b.jpg
- __MACOSX/Source data main figures/Figure 4/._4b.jpg
- Source data main figures/Figure 4/4c.jpg
- __MACOSX/Source data main figures/Figure 4/._4c.jpg
- Source data main figures/Figure 4/4a.jpg
- __MACOSX/Source data main figures/Figure 4/._4a.jpg
- Source data main figures/Figure 3/3b.xlsx
- __MACOSX/Source data main figures/Figure 3/._3b.xlsx
- Source data main figures/Figure 3/3c.xlsx
- __MACOSX/Source data main figures/Figure 3/._3c.xlsx
- Source data main figures/Figure 3/3d.xlsx
- __MACOSX/Source data main figures/Figure 3/._3d.xlsx
- Source data main figures/Figure 3/3h.xlsx
- __MACOSX/Source data main figures/Figure 3/._3h.xlsx
- Source data main figures/Figure 3/3i.xlsx
- __MACOSX/Source data main figures/Figure 3/._3i.xlsx
- Source data main figures/Figure 3/3e.xlsx
- __MACOSX/Source data main figures/Figure 3/._3e.xlsx
- Source data main figures/Figure 3/3f.xlsx
- __MACOSX/Source data main figures/Figure 3/._3f.xlsx
- Source data main figures/Figure 3/3g.xlsx
- __MACOSX/Source data main figures/Figure 3/._3g.xlsx
- Source data main figures/Figure 3/3a.xlsx
- __MACOSX/Source data main figures/Figure 3/._3a.xlsx
- Source data main figures/Figure 2/2b.xlsx
- __MACOSX/Source data main figures/Figure 2/._2b.xlsx
- Source data main figures/Figure 2/2h.jpg
- __MACOSX/Source data main figures/Figure 2/._2h.jpg
- Source data main figures/Figure 2/2i.jpg
- __MACOSX/Source data main figures/Figure 2/._2i.jpg
- Source data main figures/Figure 2/2j.jpg
- __MACOSX/Source data main figures/Figure 2/._2j.jpg
- Source data main figures/Figure 2/2g.jpg
- __MACOSX/Source data main figures/Figure 2/._2g.jpg
- Source data main figures/Figure 2/2f.jpg
- __MACOSX/Source data main figures/Figure 2/._2f.jpg
- Source data main figures/Figure 2/2d.jpg
- __MACOSX/Source data main figures/Figure 2/._2d.jpg
- Source data main figures/Figure 2/2e.jpg
- __MACOSX/Source data main figures/Figure 2/._2e.jpg
- Source data main figures/Figure 2/2c.jpg
- __MACOSX/Source data main figures/Figure 2/._2c.jpg
- Source data main figures/Figure 5/5c.xlsx
- __MACOSX/Source data main figures/Figure 5/._5c.xlsx
- Source data main figures/Figure 5/5e.xlsx
- __MACOSX/Source data main figures/Figure 5/._5e.xlsx
- Source data main figures/Figure 5/5d.xlsx
- __MACOSX/Source data main figures/Figure 5/._5d.xlsx
- Source data main figures/Figure 5/3a/
- __MACOSX/Source data main figures/Figure 5/._3a
- Source data main figures/Figure 5/3b.jpg
- __MACOSX/Source data main figures/Figure 5/._3b.jpg
- Source data main figures/Figure 5/5f.xlsx
- __MACOSX/Source data main figures/Figure 5/._5f.xlsx
- Source data main figures/Figure 1/1c/Photo 2.jpg
- __MACOSX/Source data main figures/Figure 1/1c/._Photo 2.jpg
- Source data main figures/Figure 1/1c/Photo 1.jpg
- __MACOSX/Source data main figures/Figure 1/1c/._Photo 1.jpg
- Source data main figures/Figure 5/3a/Photo 2.jpg
- __MACOSX/Source data main figures/Figure 5/3a/._Photo 2.jpg
- Source data main figures/Figure 5/3a/Photo 1.jpg
- __MACOSX/Source data main figures/Figure 5/3a/._Photo 1.jpg
