# Supplementary material for: Photoreforming of solid waste on 1 m2 scale using single-source precursor-derived co-catalyst films
Source: Nat Chem Eng. 2026 Jun 24;3(6):351–62. doi: 10.1038/s44286-026-00406-y (PMC13293892; doi:10.1038/s44286-026-00406-y)
Supplement: Supplementary file 4 — Source data for Figs. 1–5. [file 44286_2026_406_MOESM4_ESM.zip › Source data main figures/Figure 1/1b.xlsx]

## Sheet: Sheet1
Wavelength (nm)	Absorbance (a.u.)
800.01	-0.0013
799.003	-0.0011
797.996	-0.00169
796.988	-0.00106
796.015	-0.000764102
795.007	-0.00174
793.998	-0.00115
792.988	-0.00135
792.013	-0.00114
791.003	-0.00116
789.993	-0.000891374
789.017	-0.00113
788.005	-0.00156
786.993	-0.000890186
786.016	-0.00121
785.004	-0.00185
783.991	-0.0012
783.012	-0.00229
781.999	-0.00168
780.985	-7.51146e-05
780.005	-0.000407409
778.99	-0.00104
778.01	-0.00138
776.995	-0.00115
776.013	-0.000527494
774.997	-0.00118
774.015	-0.00159
772.998	-0.00115
772.016	-0.0013
770.998	-0.00112
770.015	-0.0018
768.996	-0.00361
768.012	-0.00507
766.992	-0.0046
766.008	-0.00242
764.987	-0.00134
764.002	-0.00137
763.016	-0.00157
761.995	-0.00153
761.008	-0.00185
759.986	-0.00253
758.999	-0.00339
758.011	-0.0035
756.988	-0.00379
756	-0.00407
755.011	-0.0042
753.987	-0.00367
752.997	-0.00318
752.008	-0.00265
751.017	-0.00143
749.992	-0.00107
749.001	-0.0013
748.01	-0.00156
746.983	-0.00115
745.991	-0.00166
744.998	-0.00122
744.006	-0.0016
743.013	-0.000965973
741.984	-0.00082658
740.99	-0.00086337
739.996	-0.000505931
739.002	-0.00105
738.007	-0.00106
737.012	-0.00166
736.017	-0.00123
734.985	-0.0016
733.989	-0.00141
732.993	-0.00113
731.996	-0.00113
730.999	-0.00131
730.001	-0.00101
729.003	-0.00111
728.005	-0.000720585
727.006	-0.000822911
726.008	-0.001
725.008	-0.000493158
724.009	-0.000579717
723.009	-0.000943243
722.008	-0.000755833
721.008	-0.000220027
720.007	-2.46945e-05
719.006	-7.5684e-05
718.004	0.000229488
717.002	0.000177459
716	4.35424e-05
714.997	0.000120412
713.994	-0.000204658
712.991	-0.000274874
711.987	0.000231923
710.983	0.000491697
710.015	-0.000300691
709.01	0.000134706
708.005	-7.41828e-05
707	0.000119221
705.994	0.00079107
704.988	0.00091274
704.018	0.00109
703.011	0.000937332
702.004	0.0013
700.997	0.00159
699.989	0.00191
699.017	0.003
698.009	0.00383
697	0.00409
695.991	0.00415
694.982	0.00305
694.009	0.00235
692.999	0.00263
691.988	0.00255
691.014	0.00276
690.003	0.00237
688.992	0.00299
688.016	0.00255
687.005	0.0028
685.992	0.00309
685.016	0.00348
684.003	0.0032
682.99	0.00398
682.013	0.00339
680.999	0.00403
679.985	0.0047
679.007	0.00515
677.992	0.0046
677.013	0.00483
675.998	0.00519
674.982	0.00622
674.003	0.00601
672.986	0.00557
672.006	0.00628
670.989	0.00642
670.008	0.00686
668.991	0.00701
668.009	0.00769
666.991	0.00803
666.009	0.00841
664.99	0.00878
664.008	0.00895
662.988	0.00952
662.005	0.01004
660.985	0.00991
660.001	0.01057
659.017	0.01097
657.996	0.01068
657.011	0.01053
655.99	0.01096
655.004	0.01188
653.982	0.01218
652.996	0.01284
652.01	0.01403
650.987	0.01491
650	0.01613
649.013	0.0176
647.989	0.01871
647.002	0.01919
646.014	0.02037
644.989	0.02127
644	0.0225
643.011	0.02399
641.986	0.02521
640.996	0.02667
640.007	0.02787
639.017	0.02978
637.99	0.03162
636.999	0.0325
636.009	0.03419
635.018	0.03559
633.989	0.03773
632.998	0.03927
632.006	0.0415
631.014	0.04362
629.985	0.04582
628.992	0.04871
627.999	0.05036
627.005	0.05182
626.012	0.05404
625.018	0.05631
623.987	0.05863
622.993	0.06124
621.998	0.06278
621.003	0.06494
620.008	0.06705
619.012	0.06892
618.016	0.07016
616.984	0.07283
615.987	0.07527
614.991	0.07735
613.994	0.08004
612.997	0.08172
611.999	0.08399
611.001	0.086
610.004	0.08839
609.005	0.09065
608.007	0.09237
607.008	0.09388
606.009	0.09595
605.01	0.09807
604.01	0.10029
603.01	0.10221
602.01	0.10396
601.01	0.10482
600.009	0.10687
599.009	0.10877
598.007	0.11053
597.006	0.11255
596.004	0.11407
595.003	0.11607
594	0.11774
592.998	0.11928
591.995	0.12068
590.992	0.12219
589.989	0.12373
588.986	0.12412
587.982	0.12438
587.015	0.12459
586.011	0.12532
585.006	0.12546
584.002	0.12617
582.997	0.12661
581.991	0.12771
580.986	0.12876
580.017	0.13
579.011	0.1313
578.005	0.13342
576.998	0.13474
575.992	0.13632
574.985	0.13713
574.015	0.13823
573.007	0.13897
571.999	0.13942
570.991	0.14007
569.983	0.14018
569.012	0.14039
568.003	0.14011
566.994	0.13935
565.985	0.13873
565.013	0.13814
564.003	0.13701
562.993	0.13587
561.983	0.13572
561.01	0.13522
559.999	0.13511
558.988	0.13489
558.014	0.13514
557.003	0.13551
555.991	0.13607
555.016	0.13638
554.004	0.1377
552.992	0.13834
552.017	0.13917
551.004	0.14001
549.991	0.14165
549.015	0.14378
548.001	0.14623
546.987	0.14863
546.011	0.15108
544.996	0.15346
543.982	0.15645
543.005	0.15928
541.99	0.16254
541.012	0.16512
539.996	0.16803
539.018	0.17131
538.002	0.17539
536.986	0.17943
536.007	0.18334
534.991	0.18766
534.011	0.19163
532.994	0.19569
532.015	0.19919
530.997	0.20301
530.017	0.20662
528.999	0.21032
528.018	0.21348
527	0.21697
526.019	0.21956
525	0.22239
524.018	0.22459
522.999	0.22588
522.017	0.22499
520.997	0.22546
520.015	0.22838
518.995	0.23175
518.012	0.23263
516.991	0.23247
516.008	0.23243
514.987	0.23194
514.003	0.23135
512.982	0.23037
511.998	0.2293
511.013	0.22824
509.991	0.22752
509.006	0.22661
507.984	0.22586
506.999	0.22526
506.013	0.22461
504.99	0.2247
504.004	0.22512
503.018	0.22547
501.994	0.22588
501.008	0.22662
499.983	0.22711
498.997	0.22768
498.01	0.22761
496.985	0.22752
495.997	0.22755
495.01	0.22708
493.984	0.22616
492.996	0.22582
492.008	0.22555
490.982	0.2247
489.993	0.22283
489.004	0.22101
488.015	0.21974
486.988	0.21798
485.999	0.21403
485.009	0.20948
483.981	0.20624
482.991	0.20281
482.001	0.19865
481.011	0.19446
479.982	0.19006
478.991	0.18614
478	0.18334
477.009	0.18129
476.018	0.17982
474.988	0.17863
473.996	0.17784
473.004	0.17804
472.012	0.179
470.982	0.18071
469.989	0.18255
468.997	0.18467
468.004	0.18712
467.011	0.18955
466.017	0.19229
464.986	0.19537
463.992	0.19817
462.998	0.20066
462.004	0.20313
461.01	0.20519
460.015	0.20725
458.983	0.20917
457.988	0.21082
456.993	0.21207
455.998	0.2128
455.002	0.21333
454.007	0.21308
453.011	0.21252
452.015	0.21128
451.019	0.20936
449.984	0.20744
448.988	0.2054
447.991	0.20337
446.994	0.20079
445.997	0.19705
445	0.19323
444.003	0.18927
443.005	0.18529
442.008	0.18059
441.01	0.17601
440.012	0.17084
439.013	0.16607
438.015	0.16129
437.016	0.15603
436.017	0.15076
435.018	0.14462
434.019	0.13976
432.981	0.13468
431.982	0.12895
430.982	0.12321
429.982	0.11712
428.982	0.11181
427.982	0.10693
426.982	0.10152
425.981	0.09624
425.019	0.09085
424.018	0.08599
423.017	0.08126
422.015	0.07614
421.014	0.07135
420.012	0.06709
419.011	0.0639
418.009	0.06091
417.007	0.05838
416.004	0.05712
415.002	0.05626
413.999	0.0574
412.996	0.05996
411.993	0.06517
410.99	0.07247
409.987	0.08178
408.984	0.09373
408.019	0.1087
407.015	0.12414
406.011	0.14147
405.007	0.15925
404.002	0.17585
402.998	0.19486
401.993	0.215
400.989	0.23245
399.984	0.25019
399.017	0.26602
398.012	0.2842
397.007	0.30275
396.001	0.32269
394.995	0.34232
393.989	0.36087
392.983	0.38596
392.016	0.406
391.009	0.42813
390.003	0.45033
388.996	0.4758
387.989	0.5047
386.982	0.5344
386.014	0.5662
385.007	0.59819
383.999	0.63533
382.991	0.67614
381.984	0.71815
381.014	0.75401
380.006	0.7893
378.998	0.83
377.99	0.87076
376.981	0.91229
376.011	0.94614
375.002	0.98285
373.993	1.01987
372.984	1.061
372.014	1.09525
371.004	1.12698
369.995	1.15428
368.985	1.18241
368.014	1.21076
367.004	1.24014
365.994	1.26817
364.983	1.29525
364.012	1.32348
363.001	1.35548
361.99	1.38614
361.018	1.418
360.007	1.44883
358.996	1.4908
357.984	1.53483
357.012	1.57628
356	1.63546
354.988	1.68111
354.015	1.7631
353.003	1.834
351.991	1.92859
351.018	2.03325
350.005	2.12763
