# Supplementary material for: Photoreforming of solid waste on 1 m2 scale using single-source precursor-derived co-catalyst films
Source: Nat Chem Eng. 2026 Jun 24;3(6):351–62. doi: 10.1038/s44286-026-00406-y (PMC13293892; doi:10.1038/s44286-026-00406-y)
Supplement: Supplementary file 4 — Source data for Figs. 1–5. [file 44286_2026_406_MOESM4_ESM.zip › Source data main figures/Figure 4/4d.xlsx]

## Sheet: Sheet1
Spray-coated volume (μl cm-2)	H2 (μmol cm-2 h-1)	Error
2.5	0.63139	0.17184
5	0.639659	0.155017
7.5	0.63063	0.25077
10	0.581124	0.0835584
12.5	0.57132	0.02865
