# Supplementary material for: Photoreforming of solid waste on 1 m2 scale using single-source precursor-derived co-catalyst films
Source: Nat Chem Eng. 2026 Jun 24;3(6):351–62. doi: 10.1038/s44286-026-00406-y (PMC13293892; doi:10.1038/s44286-026-00406-y)
Supplement: Supplementary file 4 — Source data for Figs. 1–5. [file 44286_2026_406_MOESM4_ESM.zip › Source data main figures/Figure 3/3b.xlsx]

## Sheet: Sheet1
	Substrate	H2 (μmol cm-2 h-1)	Error
Al:SrTiO3|Co-SSPs	Glucose	0.67447	0.0943
	EG (pH 7)	0.3	0.05
	EG (pH 14)	0.12197	0.01957
Al:SrTiO3	Glucose	0.01446	0.00147
	EG (pH 7)	N.D.	N.D.
	EG (pH 14)	N.D.	N.D.
