# Supplementary material for: Photoreforming of solid waste on 1 m2 scale using single-source precursor-derived co-catalyst films
Source: Nat Chem Eng. 2026 Jun 24;3(6):351–62. doi: 10.1038/s44286-026-00406-y (PMC13293892; doi:10.1038/s44286-026-00406-y)
Supplement: Supplementary file 4 — Source data for Figs. 1–5. [file 44286_2026_406_MOESM4_ESM.zip › Source data main figures/Figure 3/3c.xlsx]

## Sheet: Sheet1
	Al:SrTiO3|Co-SSPs (Glucose, Raw)		Al:SrTiO3 (Glucose, Raw)		Al:SrTiO3|Co-SSPs (EG, Raw)		Al:SrTiO3 (EG, Raw)				Al:SrTiO3|Co-SSPs (Glucose, Fit)		Al:SrTiO3 (Glucose, Fit)		Al:SrTiO3|Co-SSPs (EG, Fit)		Al:SrTiO3 (EG, Fit)
Frequency (Hz)	Z' (kΩ cm2)	-Z'' (kΩ cm2)	Z' (kΩ cm2)	-Z'' (kΩ cm2)	Z' (kΩ cm2)	-Z'' (kΩ cm2)	Z' (kΩ cm2)	-Z'' (kΩ cm2)		Frequency (Hz)	Z' (kΩ cm2)	-Z'' (kΩ cm2)	Z' (kΩ cm2)	-Z'' (kΩ cm2)	Z' (kΩ cm2)	-Z'' (kΩ cm2)	Z' (kΩ cm2)	-Z'' (kΩ cm2)
1000000	-5.659	-5.133	29.91	-27.57	-3.154	-7.152	60.59	-12.83		1689	27.4	-5.3697	59.838	-6.3531	18.499	-4.8615	69.977	-5.5208
748100	-4.629	-4.793	37.93	-25.08	-1.626	-7.228	63.83	-8.362		1263	27.724	-6.9139	59.96	-8.4046	18.667	-6.3684	70.025	-7.3424
559700	-3.68	-5.393	45.36	-22.67	0.7419	-8.489	68.02	-5.244		945.2	28.146	-8.9071	60.122	-11.11	18.891	-8.3478	70.09	-9.7722
418700	-2.54	-6.762	52.44	-18.57	3.544	-9.434	69.28	-3.538		707.1	28.695	-11.465	60.338	-14.691	19.188	-10.934	70.177	-12.996
313300	-1.205	-8.343	57.09	-13.36	6.727	-9.67	69.87	-1.202		529	29.415	-14.76	60.626	-19.426	19.585	-14.325	70.294	-17.289
234400	0.7465	-9.841	58.64	-8.1	9.661	-8.736	69.32	-0.4817		395.8	30.36	-18.996	61.013	-25.685	20.117	-18.765	70.452	-23
175300	3.236	-11.36	58.46	-4.488	11.64	-7.19	69.27	0.1719		296.1	31.609	-24.437	61.533	-33.962	20.837	-24.576	70.668	-30.594
131200	6.303	-12.49	57.37	-2.35	12.86	-5.755	68.87	0.373		221.5	33.269	-31.427	62.236	-44.91	21.817	-32.186	70.964	-40.701
98140	9.688	-12.91	56.46	-1.47	13.49	-4.641	68.5	0.1082		165.7	35.491	-40.394	63.194	-59.382	23.165	-42.144	71.374	-54.148
73420	13	-12.54	55.37	-1.235	13.98	-3.853	68.62	0.08437		124	38.49	-51.877	64.506	-78.488	25.04	-55.165	71.947	-72.036
54930	16.05	-11.41	55.32	-1.369	14.27	-3.37	68.1	-0.2232		92.76	42.572	-66.532	66.327	-103.77	27.678	-72.153	72.758	-95.797
41090	18.2	-10.12	54.99	-1.606	14.42	-2.96	67.75	-0.6679		69.39	48.198	-85.228	68.88	-137.19	31.456	-94.345	73.926	-127.44
30740	19.81	-8.811	55.06	-1.875	14.72	-2.851	67.98	-0.7739		52	56.03	-108.95	72.484	-181.03	36.942	-123.25	75.634	-169.53
23000	21.07	-7.716	55.39	-2.438	15.03	-2.835	68.2	-1.282		38.84	66.969	-138.68	77.749	-239.61	44.978	-160.54	78.161	-225.11
17210	22.01	-6.939	55.74	-2.776	15.38	-2.897	68.16	-1.496		29.06	82.68	-176.29	85.448	-316.53	57.151	-209.33	82.047	-299.86
12870	22.8	-6.391	56.23	-3.309	15.73	-3.026	68.42	-1.914		21.74	105.03	-222.48	96.976	-418.02	75.537	-271.71	88.046	-398.71
9631	23.48	-6.226	56.44	-3.754	16.12	-3.317	68.34	-2.558		16.26	137.07	-278.49	114.57	-551.86	103.73	-351.11	97.539	-530.09
7205	24.25	-6.255	56.98	-4.142	16.56	-3.649	68.5	-3.102		12.17	182.84	-344.55	141.81	-727.39	147.17	-450.63	112.84	-704.67
5391	25.03	-6.438	57.21	-4.665	16.98	-4.083	68.4	-3.797		9.103	247.12	-418.96	184.85	-957.96	213.67	-571.84	137.82	-935.59
4033	25.89	-6.769	57.76	-5.299	17.46	-4.635	68.75	-4.665		6.81	335.46	-497.88	253.62	-1258.5	314.45	-714.22	179.34	-1241.8
3017	26.77	-7.263	58.12	-6.102	17.85	-5.32	68.84	-5.805		5.095	451.62	-573.31	364.5	-1647.3	462.37	-870.36	248.88	-1645.4
2257	27.66	-7.971	58.96	-7.205	18.42	-6.311	69.34	-7.271		3.812	595.54	-634.17	543.93	-2143.3	668.94	-1024	366.09	-2174.4
1689	28.46	-8.917	59.55	-8.592	18.89	-7.566	69.78	-9.091		2.852	760.72	-668.72	833.08	-2762.2	936.94	-1149.3	564.01	-2860.7
1263	29.06	-10.21	59.59	-10.33	19.16	-9.152	69.85	-11.34		2.133	934.07	-669.07	1292.5	-3506.7	1252.3	-1216.9	896.62	-3736.1
945.2	29.76	-12.05	60.21	-12.66	19.63	-11.36	70.39	-14.28		1.596	1099.8	-635.08	1997.7	-4345	1583.2	-1207.5	1448.5	-4821
707.1	30.43	-14.67	60.8	-15.84	20.07	-14.36	70.82	-18.22		1.194	1244.1	-574.62	3026.1	-5194.8	1889.7	-1124.2	2336.1	-6094.2
529	31.09	-18.3	61.35	-20.13	20.51	-18.41	71.16	-23.52		0.8933	1360.8	-499.36	4408.8	-5906.8	2143.9	-989.49	3699	-7464.1
395.8	31.82	-23.27	62.02	-25.95	21.06	-23.96	71.35	-30.74		0.6683	1449.6	-420.48	6075.9	-6300.8	2336	-833.22	5637.6	-8722.7
296.1	32.31	-29.49	62.4	-33.74	21.61	-31.28	71.46	-40.5		0.5	1514.4	-345.83	7837.6	-6253.5	2471.7	-679.26	8114.4	-9569.4
221.5	33.53	-38.32	62.78	-44.36	22.05	-40.54	71.5	-53.83			1560.4	-279.66			2563.3	-541.53	10874	-9735.5
165.7	35.31	-50.06	63.27	-58.64	23.03	-53.48	71.73	-71.73
124	38.1	-65.76	63.99	-77.73	24.62	-70.99	72.1	-95.79
92.76	41.67	-84.97	64.38	-101.9	26.64	-92.54	72.33	-126.7
69.39	48.17	-111.2	66.48	-136	30.51	-122.7	73.87	-169.1
52	58.6	-145.2	69.25	-180.2	36.98	-163	76.29	-224.8
38.84	75.11	-187.9	73.61	-239.6	47.92	-215.1	80.88	-301.1
29.06	100.5	-239.9	80.35	-319	66.41	-282.8	87.18	-400.4
21.74	140.2	-303.4	90.42	-423.3	97.43	-370.1	98.7	-537.9
16.26	195.4	-372.1	108.3	-568.3	153.1	-480.2	113.1	-710
12.17	275.2	-450	133.4	-745.8	232.1	-607.3	137.1	-939
9.103	374.5	-512.9	175.8	-975.6	342.1	-737.5	173.9	-1233
6.81	483.9	-566	246.9	-1279	504.4	-871.8	245.4	-1641
5.095	603.4	-607.7	360.3	-1688	701.6	-993	347	-2164
3.812	696.2	-618	532.2	-2181	958.9	-1083	542	-2850
2.852	893.1	-628.4	859.9	-2774	1214	-1152	854.8	-3745
2.133	1005	-624.9	1251	-3549	1495	-1125	1425	-4920
1.596	1122	-633.9	1998	-4409	1774	-1140	2240	-6156
1.194	1259	-623.9	2984	-5068	2026	-1089	3578	-7541
0.8933	1311	-564.9	4053	-5976	2211	-1051	5718	-8392
0.6683	1451	-540.5	5409	-6661	2394	-876	7958	-9758
0.5	1566	-521.1	7360	-5576	2544	-904.3	10770	-9448
