# Supplementary material for: Photoreforming of solid waste on 1 m2 scale using single-source precursor-derived co-catalyst films
Source: Nat Chem Eng. 2026 Jun 24;3(6):351–62. doi: 10.1038/s44286-026-00406-y (PMC13293892; doi:10.1038/s44286-026-00406-y)
Supplement: Supplementary file 4 — Source data for Figs. 1–5. [file 44286_2026_406_MOESM4_ESM.zip › Source data main figures/Figure 3/3d.xlsx]

## Sheet: Sheet 1
Substrate	Time (h)	H2 (μmol cm-2)	Error
Pre-treated cellulose	0	0	0
	2	1.22	0.22
	4	1.86	0.16
	6	2.80462	0.29144
	10	3.97442	0.2662
	22	4.61158	0.5931
Pre-treated PET	0	0	0
	2	0.35186	0.07227
	4	0.65762	0.05616
	6	0.72034	0.23126
	10	0.92182	0.11016
	22	1.51557	0.1947
H2O	0	0	0
	2	0.11196	0.03786
	4	0.1288	0.03318
	6	0.16753	0.04614
	10	0.26077	0.12567
	22	0.31569	0.12162
