# Supplementary material for: Photoreforming of solid waste on 1 m2 scale using single-source precursor-derived co-catalyst films
Source: Nat Chem Eng. 2026 Jun 24;3(6):351–62. doi: 10.1038/s44286-026-00406-y (PMC13293892; doi:10.1038/s44286-026-00406-y)
Supplement: Supplementary file 4 — Source data for Figs. 1–5. [file 44286_2026_406_MOESM4_ESM.zip › Source data main figures/Figure 3/3i.xlsx]

## Sheet: Sheet 1
Substrate	Time (h)	H2 (μmol cm-2)	Error
Glucose	0	0	0
	2	3.59454	0.4365
	4	7.3085	1.64194
	6	9.50311	1.33081
	10	12.7645	1.98141
	22	14.4378	1.50789
	22	0	0
	24	4.41292	0.95169
	26	8.35957	1.05184
	28	9.64662	1.4964
	32	11.4276	1.213
	44	12.036	1.36269
	44	0	0
	46	3.63408	0.43521
	48	7.7284	0.87564
	50	10.1064	1.49054
	54	12.9557	2.17965
	66	16.5897	2.52013
Pre-treated cellulose	0	0	0
	2	1.22	0.22
	4	1.86	0.16
	6	2.80462	0.29144
	10	3.97442	0.2662
	22	4.61158	0.5931
	22	0	0
	24	0.62839	0.00583
	26	0.83916	0.00731
	28	0.99088	0.01388
	32	1.14618	0.05245
	44	1.4019	0.10876
	44	0	0
	46	0.56342	0.07849
	48	0.59512	0.03522
	50	0.55778	0.05217
	54	0.5979	0.08278
	66	0.69843	0.06512
