# Supplementary material for: Photoreforming of solid waste on 1 m2 scale using single-source precursor-derived co-catalyst films
Source: Nat Chem Eng. 2026 Jun 24;3(6):351–62. doi: 10.1038/s44286-026-00406-y (PMC13293892; doi:10.1038/s44286-026-00406-y)
Supplement: Supplementary file 4 — Source data for Figs. 1–5. [file 44286_2026_406_MOESM4_ESM.zip › Source data main figures/Figure 3/3e.xlsx]

## Sheet: Sheet 1
	Pre-catalysis	Post-catalysis	CoCl2	Co3O4
Energy (eV)	Normalized Intensity (a.u.)	Normalized Intensity (a.u.)	Normalized Intensity (a.u.)	Normalized Intensity (a.u.)
7509.13	0.00692	-0.02371	0.00522	0.00537
7509.39	0.00712	0.00542	0.00528	0.00538
7509.65	0.00693	0.00473	0.00526	0.00538
7509.9	0.00695	0.00525	0.00523	0.00536
7510.16	0.00679	0.0054	0.00526	0.00533
7510.42	0.00684	0.00596	0.00519	0.0053
7510.68	0.0069	0.00433	0.00518	0.00524
7510.94	0.0069	0.00523	0.00504	0.0052
7511.2	0.00695	0.00608	0.00516	0.00524
7511.45	0.0069	0.00471	0.00504	0.00521
7511.71	0.00689	0.00506	0.00509	0.00514
7511.97	0.00678	0.00487	0.00509	0.0052
7512.23	0.00694	0.00512	0.00504	0.00521
7512.49	0.00665	0.00577	0.00506	0.00519
7512.75	0.00681	0.00444	0.00497	0.00515
7513	0.00658	0.00529	0.00506	0.00509
7513.26	0.00671	0.00584	0.00501	0.00512
7513.52	0.00673	0.00443	0.00497	0.0051
7513.78	0.00652	0.00495	0.00489	0.0051
7514.04	0.00653	0.00562	0.0049	0.00507
7514.3	0.00653	0.00509	0.00495	0.00503
7514.56	0.00659	0.00483	0.00489	0.00499
7514.81	0.00656	0.00409	0.00481	0.00495
7515.07	0.00641	0.00545	0.00486	0.00495
7515.33	0.00645	0.00527	0.00478	0.00495
7515.59	0.00617	0.00561	0.0048	0.00492
7515.85	0.00638	0.0048	0.0047	0.00486
7516.11	0.00622	0.00426	0.00471	0.00483
7516.37	0.00616	0.00445	0.00472	0.00479
7516.62	0.00609	0.00537	0.00471	0.00477
7516.88	0.00603	0.00434	0.00464	0.00478
7517.14	0.00607	0.00499	0.00458	0.00477
7517.4	0.00607	0.00439	0.00455	0.00477
7517.66	0.00612	0.00486	0.00452	0.00477
7517.92	0.0061	0.00465	0.0045	0.00473
7518.18	0.00612	0.00495	0.00452	0.00471
7518.44	0.00595	0.0049	0.00451	0.00472
7518.7	0.00617	0.0048	0.00451	0.00469
7518.95	0.00604	0.00494	0.00451	0.00471
7519.21	0.00595	0.00449	0.00444	0.00472
7519.47	0.00593	0.00534	0.0044	0.0047
7519.73	0.00597	0.00451	0.00439	0.00465
7519.99	0.00586	0.0053	0.00436	0.00464
7520.25	0.00584	0.00383	0.00433	0.00464
7520.51	0.00594	0.00396	0.00433	0.00462
7520.77	0.00573	0.00419	0.00433	0.00464
7521.03	0.00594	0.00502	0.00435	0.00461
7521.29	0.00589	0.00487	0.00436	0.00454
7521.54	0.00577	0.00452	0.00432	0.0046
7521.8	0.00567	0.00426	0.00432	0.00462
7522.06	0.00563	0.00486	0.00432	0.00461
7522.32	0.00569	0.00408	0.00435	0.00456
7522.58	0.00559	0.00407	0.00424	0.00457
7522.84	0.0056	0.00416	0.00418	0.00452
7523.1	0.00551	0.00359	0.00417	0.00454
7523.36	0.00551	0.00378	0.00423	0.00447
7523.62	0.00547	0.00442	0.00416	0.00448
7523.88	0.00548	0.00421	0.00413	0.0045
7524.14	0.0054	0.00408	0.00411	0.00448
7524.4	0.00535	0.00384	0.00413	0.00443
7524.65	0.00541	0.00437	0.00407	0.00441
7524.91	0.00514	0.00417	0.00406	0.00434
7525.17	0.00527	0.0047	0.00404	0.00436
7525.43	0.00536	0.00432	0.0041	0.00427
7525.69	0.00515	0.00308	0.00402	0.00427
7525.95	0.00519	0.00437	0.00403	0.00426
7526.21	0.00519	0.00434	0.00391	0.00422
7526.47	0.00516	0.00387	0.00394	0.0042
7526.73	0.00504	0.00397	0.00395	0.00417
7526.99	0.00511	0.00425	0.00395	0.00416
7527.25	0.00495	0.00354	0.00389	0.00412
7527.51	0.00485	0.00367	0.00393	0.00409
7527.77	0.00493	0.00333	0.00385	0.00404
7528.03	0.00474	0.00481	0.00388	0.00411
7528.29	0.0049	0.00309	0.00379	0.00408
7528.55	0.00472	0.00381	0.00386	0.00411
7528.81	0.00487	0.00397	0.00372	0.00402
7529.07	0.00448	0.00419	0.00382	0.00398
7529.33	0.00461	0.00456	0.0038	0.00397
7529.59	0.00456	0.00526	0.00374	0.00397
7529.85	0.00454	0.00368	0.00367	0.00395
7530.1	0.00463	0.00422	0.00366	0.00393
7530.36	0.0045	0.00326	0.00363	0.00386
7530.62	0.00469	0.00434	0.0036	0.00387
7530.88	0.00448	0.00418	0.00363	0.00388
7531.14	0.00463	0.00395	0.0036	0.00386
7531.4	0.00453	0.00429	0.00358	0.00385
7531.66	0.00439	0.00399	0.00357	0.00383
7531.92	0.00456	0.00362	0.00355	0.0038
7532.18	0.00433	0.005	0.00354	0.0038
7532.44	0.0046	0.00275	0.00352	0.00378
7532.7	0.00432	0.0046	0.00345	0.00379
7532.96	0.00452	0.00329	0.00347	0.00379
7533.22	0.00442	0.0036	0.00344	0.00372
7533.48	0.00433	0.00279	0.00339	0.00369
7533.74	0.00435	0.00368	0.00334	0.0037
7534	0.00415	0.00459	0.00332	0.00369
7534.26	0.00428	0.00341	0.00333	0.00365
7534.52	0.00405	0.00326	0.00333	0.0036
7534.78	0.00431	0.00424	0.00326	0.00358
7535.04	0.00419	0.00402	0.00329	0.00356
7535.3	0.00418	0.00335	0.00329	0.00357
7535.56	0.00417	0.00362	0.00321	0.00355
7535.82	0.00419	0.00435	0.00322	0.00354
7536.08	0.00408	0.00355	0.00319	0.00352
7536.34	0.00409	0.00304	0.00322	0.00352
7536.6	0.00423	0.00355	0.00316	0.00348
7536.86	0.00408	0.00314	0.0031	0.00345
7537.12	0.00404	0.00317	0.00313	0.00344
7537.38	0.00393	0.0026	0.00316	0.00343
7537.64	0.00394	0.00362	0.00314	0.00341
7537.9	0.00395	0.00258	0.00313	0.00341
7538.16	0.00377	0.00432	0.00304	0.00343
7538.43	0.00401	0.00353	0.00304	0.00338
7538.69	0.00364	0.0033	0.00301	0.00331
7538.95	0.00406	0.00376	0.00296	0.0033
7539.21	0.0038	0.00297	0.00294	0.00325
7539.47	0.00391	0.00358	0.00294	0.00325
7539.73	0.00387	0.00271	0.00298	0.0032
7539.99	0.00369	0.00329	0.00286	0.00323
7540.25	0.00382	0.00356	0.0029	0.00317
7540.51	0.00374	0.00282	0.00284	0.00318
7540.77	0.00398	0.0032	0.0029	0.00316
7541.03	0.00367	0.00288	0.00286	0.00315
7541.29	0.00366	0.00235	0.00283	0.00317
7541.55	0.00378	0.00328	0.00289	0.00318
7541.81	0.00375	0.00445	0.00284	0.00311
7542.07	0.00374	0.00309	0.00277	0.00314
7542.33	0.00365	0.0026	0.00286	0.00307
7542.59	0.00371	0.00297	0.0028	0.00311
7542.85	0.00356	0.00324	0.00285	0.00309
7543.11	0.00368	0.00271	0.00275	0.00302
7543.37	0.00362	0.00362	0.00268	0.00304
7543.63	0.0037	0.00192	0.00272	0.003
7543.9	0.00345	0.00244	0.00279	0.00301
7544.16	0.00336	0.00215	0.00267	0.00296
7544.42	0.00345	0.00225	0.00272	0.00296
7544.68	0.00327	0.00179	0.00273	0.00295
7544.94	0.00368	0.0031	0.00264	0.00293
7545.2	0.00329	0.00337	0.00261	0.00291
7545.46	0.00346	0.00247	0.00257	0.00288
7545.72	0.0034	0.00271	0.00259	0.00287
7545.98	0.00328	0.00348	0.00255	0.00286
7546.24	0.00336	0.00335	0.00248	0.00284
7546.5	0.00317	0.00262	0.00242	0.00286
7546.76	0.00325	0.00236	0.00249	0.00283
7547.03	0.00325	0.00354	0.00242	0.00283
7547.29	0.00331	0.00281	0.00246	0.00286
7547.55	0.00332	0.00216	0.00248	0.00284
7547.81	0.00313	0.00308	0.00252	0.00283
7548.07	0.00333	0.0024	0.00245	0.00281
7548.33	0.00315	0.00323	0.00246	0.00278
7548.59	0.00321	0.00215	0.00242	0.00278
7548.85	0.00309	0.00331	0.00239	0.00277
7549.11	0.00312	0.00257	0.00238	0.00275
7549.37	0.00317	0.00216	0.00241	0.00272
7549.64	0.00305	0.0031	0.00234	0.00271
7549.9	0.00303	0.00248	0.00238	0.00268
7550.16	0.003	0.0024	0.00239	0.00267
7550.42	0.00315	0.00255	0.00234	0.00268
7550.68	0.00279	0.00267	0.00233	0.00264
7550.94	0.00304	0.00286	0.00237	0.00263
7551.2	0.00289	0.00251	0.00238	0.00263
7551.46	0.00294	0.00271	0.00231	0.00262
7551.73	0.00297	0.00218	0.00228	0.00261
7551.99	0.00295	0.00198	0.00226	0.00258
7552.25	0.00293	0.0032	0.00224	0.00256
7552.51	0.00284	0.00192	0.00226	0.00258
7552.77	0.003	0.00204	0.00227	0.00256
7553.03	0.0026	0.0022	0.00223	0.00252
7553.29	0.00268	0.00243	0.00219	0.0025
7553.55	0.00269	0.00245	0.00209	0.0025
7553.82	0.00281	0.00209	0.00211	0.00253
7554.08	0.00262	0.00264	0.00212	0.00251
7554.34	0.00266	0.00264	0.00204	0.00247
7554.6	0.00269	0.00294	0.00201	0.0025
7554.86	0.00259	0.00267	0.00198	0.00249
7555.12	0.00251	0.00299	0.00202	0.00243
7555.38	0.00249	0.0021	0.00198	0.00244
7555.65	0.00254	0.00206	0.00198	0.00244
7555.91	0.00265	0.00198	0.00202	0.00241
7556.17	0.00242	0.00203	0.00201	0.00244
7556.43	0.00268	0.0012	0.00202	0.00236
7556.69	0.0025	0.00216	0.00194	0.00233
7556.95	0.00241	0.00236	0.00201	0.00234
7557.22	0.00242	0.00273	0.00194	0.00233
7557.48	0.00241	0.00136	0.00195	0.0023
7557.74	0.0024	0.00145	0.00189	0.00236
7558	0.00249	0.00259	0.00185	0.00228
7558.26	0.00235	0.00211	0.00192	0.00226
7558.52	0.00236	0.00218	0.0019	0.00224
7558.79	0.00221	0.00209	0.00179	0.00222
7559.05	0.00227	0.00243	0.0018	0.00218
7559.31	0.00212	0.00184	0.00178	0.00222
7559.57	0.00229	0.00257	0.0018	0.00216
7559.83	0.00224	0.0019	0.00173	0.0022
7560.1	0.00232	0.00266	0.00175	0.00219
7560.36	0.00215	0.00199	0.00175	0.00212
7560.62	0.00222	0.00148	0.00173	0.00213
7560.88	0.00228	0.00177	0.00176	0.00207
7561.14	0.00207	0.00191	0.00168	0.00205
7561.4	0.00215	0.00239	0.00171	0.00204
7561.67	0.0021	0.00201	0.00167	0.00205
7561.93	0.00222	0.0025	0.00173	0.00206
7562.19	0.00207	0.00129	0.00168	0.00203
7562.45	0.00203	0.00103	0.00166	0.00203
7562.71	0.00219	0.00181	0.0017	0.00206
7562.98	0.00197	0.00235	0.0017	0.002
7563.24	0.00204	0.00195	0.00162	0.00196
7563.5	0.00201	0.00162	0.0016	0.00196
7563.76	0.00199	0.00176	0.00149	0.00191
7564.03	0.00189	0.00157	0.00159	0.00189
7564.29	0.00187	0.00118	0.00153	0.00188
7564.55	0.00193	0.00108	0.00152	0.00185
7564.81	0.00192	0.00184	0.00149	0.0018
7565.07	0.00188	0.00151	0.00147	0.00179
7565.34	0.00186	0.00212	0.00148	0.00183
7565.6	0.00192	0.00223	0.00149	0.0018
7565.86	0.00172	0.00102	0.00145	0.00176
7566.12	0.00182	0.00151	0.00146	0.00173
7566.39	0.00171	0.00121	0.00148	0.00171
7566.65	0.00175	0.000654226	0.00145	0.00171
7566.91	0.00175	0.00248	0.00141	0.00169
7567.17	0.00171	0.00154	0.00139	0.00168
7567.43	0.00166	0.00169	0.0014	0.00163
7567.7	0.00166	0.00192	0.00137	0.00165
7567.96	0.00169	0.00118	0.00132	0.00164
7568.22	0.00159	0.00169	0.00131	0.0016
7568.48	0.00168	0.00106	0.00138	0.00157
7568.75	0.00167	0.00169	0.00146	0.00154
7569.01	0.00152	0.00196	0.0014	0.00155
7569.27	0.0015	0.00275	0.00133	0.00156
7569.53	0.00147	0.00279	0.00127	0.00155
7569.8	0.00156	0.00158	0.00128	0.00148
7570.06	0.00156	0.00173	0.00129	0.0015
7570.32	0.00155	0.00242	0.00127	0.00144
7570.58	0.00138	0.002	0.00126	0.00144
7570.85	0.00142	0.00148	0.00119	0.00145
7571.11	0.00159	0.00124	0.0012	0.00143
7571.37	0.00146	0.000314354	0.00113	0.00139
7571.64	0.00149	0.00235	0.00121	0.00143
7571.9	0.00142	0.00111	0.00126	0.0014
7572.16	0.00132	-0.000132936	0.00125	0.00139
7572.42	0.00139	0.00145	0.00125	0.00141
7572.69	0.00138	0.00239	0.00115	0.00142
7572.95	0.00144	0.000807007	0.00117	0.00137
7573.21	0.00126	0.00107	0.00115	0.00139
7573.47	0.00138	0.000132726	0.00116	0.00138
7573.74	0.00133	0.00224	0.00113	0.00135
7574	0.00123	0.00225	0.00121	0.00134
7574.26	0.0014	0.00178	0.00112	0.00135
7574.53	0.00126	0.00125	0.0011	0.00128
7574.79	0.0012	0.000576451	0.00116	0.00133
7575.05	0.00121	0.000310744	0.00109	0.00135
7575.31	0.00116	0.000792907	0.00113	0.00134
7575.58	0.00116	0.00107	0.00108	0.0013
7575.84	0.00122	0.000905074	0.00105	0.00131
7576.1	0.00102	0.000520713	0.00108	0.00126
7576.37	0.00106	0.000559146	0.00111	0.00126
7576.63	0.00118	0.000833271	0.00103	0.00126
7576.89	0.000966934	0.00141	0.00101	0.00123
7577.16	0.00106	0.00104	0.00101	0.00122
7577.42	0.00103	0.00143	0.00107	0.00125
7577.68	0.000982531	0.000192182	0.00101	0.00123
7577.95	0.000991112	0.00132	0.000954943	0.0012
7578.21	0.00106	0.000575994	0.000972133	0.00123
7578.47	0.00107	0.000532667	0.000971578	0.00121
7578.73	0.000808545	0.000469932	0.000961248	0.00119
7579	0.000813924	0.000739038	0.000948736	0.00117
7579.26	0.000876031	0.000984407	0.000919265	0.00115
7579.52	0.00090996	0.00131	0.00086359	0.00113
7579.79	0.000892283	0.000511658	0.000876455	0.00111
7580.05	0.000880101	0.000125735	0.000887656	0.00108
7580.31	0.000684113	0.000952719	0.000821702	0.00106
7580.58	0.000923891	0.00141	0.000787069	0.00107
7580.84	0.000876485	0.000113235	0.000750413	0.00105
7581.1	0.000662565	0.00145	0.000752915	0.00103
7581.37	0.000815244	0.00144	0.000731104	0.00101
7581.63	0.000752467	0.000590951	0.00072168	0.000993944
7581.89	0.000634612	0.000302397	0.000728393	0.000974871
7582.16	0.000568903	0.00056195	0.000715554	0.000999828
7582.42	0.000655347	0.000873559	0.000694156	0.000995053
7582.68	0.000584244	-4.53421e-05	0.000686757	0.000960785
7582.95	0.000685048	0.000694832	0.000678157	0.000964935
7583.21	0.000633159	0.000641174	0.000667769	0.000931572
7583.48	0.000579618	0.00147	0.000674272	0.000899652
7583.74	0.000572559	0.00193	0.00065345	0.00091818
7584	0.00065516	0.000231177	0.00063847	0.000940775
7584.27	0.00069064	0.00081603	0.000643224	0.000930912
7584.53	0.000622739	0.00109	0.000651341	0.000894861
7584.79	0.000706621	0.000335958	0.000623878	0.000904146
7585.06	0.000617857	0.00116	0.000585304	0.000912982
7585.32	0.000558282	0.000525045	0.000580313	0.000930154
7585.58	0.000656894	-0.00104	0.000542706	0.000913455
7585.85	0.000563006	0.00136	0.000542609	0.000866703
7586.11	0.000554666	0.00106	0.000466212	0.000865398
7586.38	0.000637537	0.000659563	0.000421251	0.000849276
7586.64	0.000473572	0.000721833	0.000466236	0.000832693
7586.9	0.000620857	-0.000341863	0.000466287	0.000756326
7587.17	0.000561552	-0.000216256	0.000439497	0.00078516
7587.43	0.000567302	0.000227343	0.000488233	0.000771648
7587.69	0.000523097	0.000682517	0.000413849	0.000753741
7587.96	0.000479803	0.000427468	0.000424265	0.000705566
7588.22	0.000365151	0.000220332	0.000347254	0.000697342
7588.49	0.000476202	0.00167	0.000349543	0.000726779
7588.75	0.00040702	0.00114	0.000318857	0.00070502
7589.01	0.000384591	0.00137	0.000395954	0.000690253
7589.28	0.000295185	0.000724607	0.00033127	0.000644152
7589.54	0.000379068	-0.000264221	0.000366239	0.000713638
7589.81	0.000420311	0.000123881	0.000390956	0.000726414
7590.07	0.000456161	-0.000269645	0.000396535	0.000694114
7590.33	0.000456787	-0.000574065	0.000465047	0.000748531
7590.6	0.000523648	0.000228783	0.000391421	0.00070007
7590.86	0.000364165	0.00077359	0.000282238	0.000698675
7591.13	0.0002754	0.00117	0.000398344	0.000723394
7591.39	0.000328542	0.00136	0.00038619	0.000687569
7591.65	0.000374639	-0.000234949	0.000303835	0.000671095
7591.92	0.000253852	0.000577368	0.000313437	0.000655391
7592.18	0.000397935	0.000343091	0.000270667	0.000645229
7592.45	0.00041164	-5.44352e-05	0.000268579	0.000611383
7592.71	0.000453254	0.000511014	0.000226779	0.000580234
7592.98	0.000421488	0.000473326	0.000219899	0.000606898
7593.24	0.000314521	0.000111185	0.000179143	0.000589026
7593.5	0.00026135	0.000457039	0.00015578	0.000550249
7593.77	0.000407625	-0.00109	0.000145974	0.000529798
7594.03	0.000291051	0.000321142	0.000187398	0.000566351
7594.3	0.00038353	-0.000514874	0.000125187	0.000534669
7594.56	0.000293214	-0.000216034	0.000149609	0.000524488
7594.83	0.000110305	0.000144036	0.00012594	0.000499888
7595.09	0.000198671	0.000110577	0.00016789	0.000486099
7595.35	0.000208263	0.000680179	0.000184514	0.000495014
7595.62	0.000262315	-0.000247336	0.000175404	0.000473484
7595.88	0.000266143	0.000573482	0.000171111	0.000461375
7596.15	0.000227973	0.000230336	0.000176982	0.000444249
7596.41	5.11981e-05	0.000294688	0.000181692	0.000426904
7596.68	0.000210922	-0.000216024	0.000204791	0.000407393
7596.94	0.000212829	0.000396866	0.000131669	0.000373071
7597.21	0.000223331	-0.000423347	0.000112228	0.000353125
7597.47	0.000193857	0.000881936	8.5109e-05	0.000341031
7597.73	0.000244437	-0.000415391	5.29794e-05	0.000317269
7598	0.000165278	-0.000560775	3.84674e-05	0.000293509
7598.26	0.00023379	-0.000173082	5.65918e-06	0.000291271
7598.53	-7.65646e-05	-0.00023063	1.98325e-06	0.000291508
7598.79	0.000137966	-6.87209e-05	1.95644e-06	0.000287549
7599.06	7.03361e-05	-0.000484097	-5.55692e-05	0.00024055
7599.32	0.000117714	-0.000959092	-9.0794e-05	0.000204841
7599.59	5.25295e-06	-0.000233981	-3.94101e-05	0.000228257
7599.85	-2.35812e-05	-4.19603e-05	1.60861e-05	0.000270538
7600.12	6.05715e-05	0.00022033	-1.58403e-05	0.000258659
7600.38	6.69612e-05	0.0007735	-5.91446e-05	0.000241069
7600.65	0.000172248	-0.000910001	1.82264e-05	0.000258022
7600.91	3.79938e-06	-0.000392461	3.99154e-05	0.000201195
7601.18	0.000220522	0.00107	3.00139e-05	0.000166514
7601.44	-0.000374456	-0.000390779	4.37511e-05	0.000200308
7601.71	-4.05341e-05	-0.000310686	-3.9494e-05	0.000180858
7601.97	-1.62122e-05	0.000218812	-0.000129608	0.000219354
7602.23	-0.000171212	-0.000367339	-4.16348e-05	0.000155323
7602.5	3.78255e-05	-0.000160003	-6.32703e-05	0.000116223
7602.76	-1.27834e-05	-0.000728588	-4.71355e-05	0.000137208
7603.03	3.48319e-06	-0.000333373	-2.97633e-06	0.000132385
7603.29	-0.000117574	-0.00119	2.77838e-06	0.000130767
7603.56	-0.000107711	-0.00111	4.53501e-06	0.000159744
7603.82	1.01141e-05	-0.00121	-5.10491e-05	0.000140472
7604.09	-4.36011e-06	0.000128116	2.31624e-05	0.000105464
7604.35	-6.77777e-05	-0.000351137	-5.46451e-05	6.92105e-05
7604.62	-5.53537e-05	-0.000395372	-1.44935e-06	6.20042e-05
7604.88	-0.000105322	0.000510256	-0.000159409	9.89658e-05
7605.15	-0.000131324	-0.000135862	-8.615e-05	2.78161e-05
7605.42	-0.000184865	6.61423e-05	-6.46025e-05	-5.17806e-05
7605.68	-0.000193846	0.000827133	-5.55225e-05	-2.0056e-05
7605.95	-0.000283251	-0.000270659	-3.98251e-05	-1.37176e-05
7606.21	-0.000358837	6.39716e-05	2.39192e-05	-8.48623e-08
7606.48	-0.000322716	0.000193531	-5.20998e-05	-1.14613e-05
7606.74	-0.00049821	-6.22375e-05	-3.6867e-05	-2.73129e-05
7607.01	-0.000331441	-0.000980275	-0.000114428	-2.37222e-05
7607.27	-0.000373725	-0.000650255	-1.08805e-05	-5.46854e-05
7607.54	-0.00034593	-0.000575091	-0.000121872	-5.32852e-05
7607.8	-0.000293429	-9.9033e-07	-0.000168148	-2.06898e-05
7608.07	-0.000411013	-0.000388196	-0.000154436	2.26522e-05
7608.33	-0.0003995	9.54664e-05	-0.00014612	4.67887e-05
7608.6	-0.000300617	-0.000135556	-0.000157038	6.25025e-05
7608.86	-0.000373001	-0.000935784	-0.00011731	5.395e-05
7609.13	-0.00043807	-0.000166964	-0.000163015	1.63338e-05
7609.39	-0.000335615	-6.04147e-05	-0.000222584	8.95511e-06
7609.66	-0.000406447	-0.000252182	-0.000169537	-6.81473e-06
7609.93	-0.000245442	-0.000812954	-0.000141327	-5.11954e-06
7610.19	-0.000406846	-0.000679173	-0.000169686	-2.55924e-05
7610.46	-0.000379692	-0.000427385	-0.000271275	-2.94258e-05
7610.72	-0.000338719	-0.000804802	-0.000268304	-4.01813e-05
7610.99	-0.000514583	-0.000943848	-0.000292605	-4.90319e-05
7611.25	-0.00044415	-0.000306758	-0.000308912	-4.10584e-05
7611.52	-0.000494488	-0.000154065	-0.000316703	-1.14159e-05
7611.78	-0.00049066	-0.000651741	-0.000301968	-4.94596e-06
7612.05	-0.00054292	-0.000398229	-0.000288399	-1.52558e-05
7612.31	-0.000549979	-0.000144556	-0.000291873	-2.42781e-05
7612.58	-0.00060288	-0.00122	-0.000367776	-5.4911e-05
7612.85	-0.000450841	0.000478565	-0.000358519	-4.91707e-05
7613.11	-0.000519382	-0.00035104	-0.000357836	-5.47266e-05
7613.38	-0.000586372	-0.000440063	-0.000329994	-9.42994e-05
7613.64	-0.000529388	-0.000222549	-0.000366609	-0.000111895
7613.91	-0.00046765	-5.96062e-05	-0.000380503	-0.000107469
7614.17	-0.000595752	-0.000849556	-0.000372201	-9.39587e-05
7614.44	-0.00058717	-0.000954436	-0.000407588	-0.00012365
7614.71	-0.000575387	-0.000965164	-0.000434829	-0.000123632
7614.97	-0.000591412	-0.000596961	-0.000420667	-0.000161906
7615.24	-0.000650077	-0.00105	-0.000445515	-0.000149799
7615.5	-0.000429782	-0.000596886	-0.000462093	-0.000132729
7615.77	-0.00061205	-5.56247e-05	-0.000438702	-0.000152115
7616.04	-0.000598345	-0.000592107	-0.000456804	-0.000169773
7616.3	-0.000591955	-0.000179522	-0.000398504	-0.000128279
7616.57	-0.000511005	-0.00102	-0.000416348	-0.000151501
7616.83	-0.000605803	-0.000570179	-0.000443478	-0.000124988
7617.1	-0.000580571	-0.000302349	-0.000465843	-0.000142295
7617.37	-0.000634111	-0.000277699	-0.000472763	-0.000163572
7617.63	-0.00061107	-0.00126	-0.000494936	-0.000190707
7617.9	-0.000546771	-0.000592907	-0.000506853	-0.000216971
7618.16	-0.000646694	-0.000885201	-0.000497503	-0.000204075
7618.43	-0.000451105	-0.000459396	-0.000468371	-0.000197078
7618.7	-0.000619924	-0.000782884	-0.000530785	-0.000232857
7618.96	-0.000703836	-0.000883615	-0.000430851	-0.000237173
7619.23	-0.000517854	-0.000879949	-0.000474251	-0.000169134
7619.49	-0.000575508	-4.65678e-05	-0.000540019	-0.000241386
7619.76	-0.000611757	-0.000760317	-0.000585642	-0.000210003
7620.03	-0.000874719	-0.00105	-0.000593921	-0.000247892
7620.29	-0.000532102	-0.000215675	-0.000599324	-0.000217682
7620.56	-0.000617024	-0.00073427	-0.000579736	-0.000260995
7620.82	-0.000618319	-0.000778853	-0.000533643	-0.000204261
7621.09	-0.000835811	6.10366e-05	-0.000646652	-0.000232979
7621.36	-0.000775995	-0.0014	-0.000601759	-0.000309994
7621.62	-0.000734381	-0.00013901	-0.000600193	-0.000298342
7621.89	-0.00097621	-0.000588646	-0.000609096	-0.000295478
7622.16	-0.000697365	-0.000920859	-0.000626001	-0.00032913
7622.42	-0.000640381	-0.000808059	-0.00069933	-0.000267025
7622.69	-0.000892456	-0.00117	-0.000660284	-0.000269929
7622.96	-0.000887717	-0.000335772	-0.000596356	-0.000326216
7623.22	-0.000795509	-0.000146905	-0.000685385	-0.00031668
7623.49	-0.000894521	-0.000364412	-0.00072727	-0.000366967
7623.75	-0.00079719	1.37631e-05	-0.000694273	-0.000320416
7624.02	-0.000752744	-0.000762044	-0.000680944	-0.000364533
7624.29	-0.000916439	-0.000491864	-0.000704516	-0.000366651
7624.55	-0.000758907	0.000106964	-0.000728434	-0.000365855
7624.82	-0.000914917	5.74537e-05	-0.000690695	-0.000329906
7625.09	-0.000773766	-0.00121	-0.000739862	-0.000335113
7625.35	-0.00074368	-0.000425378	-0.000630714	-0.000366768
7625.62	-0.000868949	-0.00124	-0.00072472	-0.000349475
7625.89	-0.000932097	-0.000618208	-0.000776225	-0.000391511
7626.15	-0.000802103	0.000136994	-0.000797769	-0.000404523
7626.42	-0.000869093	-0.000794227	-0.000689043	-0.000419582
7626.69	-0.001	-0.00029907	-0.000681811	-0.000423376
7626.95	-0.000713226	-0.000864929	-0.000701672	-0.000468954
7627.22	-0.00105	0.000129079	-0.000628963	-0.00048096
7627.49	-0.000913811	-0.00122	-0.000673865	-0.000475152
7627.75	-0.00109	-0.000897248	-0.00075047	-0.00048686
7628.02	-0.000832235	-0.000497207	-0.000726952	-0.000482465
7628.29	-0.00108	-0.000958763	-0.00067835	-0.000450244
7628.55	-0.00112	-0.00133	-0.000691169	-0.000467439
7628.82	-0.00104	-0.00135	-0.000737983	-0.000543349
7629.09	-0.00121	-0.00055242	-0.000773205	-0.000568243
7629.35	-0.00106	-0.00185	-0.00078891	-0.000537079
7629.62	-0.00119	-0.000664523	-0.000792059	-0.000517403
7629.89	-0.00119	-0.00071736	-0.00077972	-0.000504851
7630.15	-0.000950761	-0.000429857	-0.000763544	-0.000504862
7630.42	-0.00123	-0.000638392	-0.000697951	-0.000541205
7630.69	-0.00108	-0.000609153	-0.000686779	-0.000549485
7630.96	-0.00109	-0.0011	-0.000769048	-0.000557794
7631.22	-0.0011	-0.00123	-0.00080109	-0.000564741
7631.49	-0.0011	-0.000618402	-0.000787243	-0.000551326
7631.76	-0.00105	-0.000744269	-0.000786354	-0.000529329
7632.02	-0.0011	-0.00145	-0.000807535	-0.000585782
7632.29	-0.00102	-0.00168	-0.000795305	-0.000611574
7632.56	-0.00106	-0.000897294	-0.000799851	-0.000604816
7632.83	-0.000978844	-0.000509813	-0.00085362	-0.000617377
7633.09	-0.000938511	-0.000185405	-0.000824819	-0.000610822
7633.36	-0.00102	-0.000472828	-0.000799774	-0.00060891
7633.63	-0.000913023	-0.00128	-0.000804355	-0.000593631
7633.89	-0.000870769	-0.000465351	-0.00083186	-0.000626581
7634.16	-0.000935197	0.000108594	-0.000884571	-0.000673072
7634.43	-0.000895234	-0.00166	-0.00085338	-0.00065276
7634.7	-0.000953898	-0.000728505	-0.000861345	-0.000662156
7634.96	-0.00089051	-0.00142	-0.000858631	-0.000667497
7635.23	-0.000887052	-0.000584239	-0.000845973	-0.000671939
7635.5	-0.000953402	-0.000569469	-0.000829266	-0.000694216
7635.76	-0.000928439	-0.000780226	-0.000827962	-0.000658144
7636.03	-0.000891679	-0.00032846	-0.000825414	-0.000688659
7636.3	-0.00081329	-0.000242529	-0.000842764	-0.000689542
7636.57	-0.000935997	-0.00154	-0.000780083	-0.00068605
7636.83	-0.000866205	-0.00157	-0.000772525	-0.000685974
7637.1	-0.000858264	-0.000457635	-0.000816701	-0.000701979
7637.37	-0.00101	-0.00129	-0.000767729	-0.000663981
7637.64	-0.000695722	-0.00141	-0.000786989	-0.000740687
7637.9	-0.000782836	3.01179e-05	-0.000811773	-0.000732672
7638.17	-0.000771693	9.17113e-05	-0.000813171	-0.000690132
7638.44	-0.000838042	-0.00051038	-0.00085428	-0.00072623
7638.71	-0.00101	-0.000918793	-0.000776449	-0.000752825
7638.97	-0.000846127	-0.00154	-0.0009157	-0.000762525
7639.24	-0.000925925	-0.000509036	-0.000774528	-0.000782259
7639.51	-0.000788616	-0.000546432	-0.000865227	-0.000770073
7639.78	-0.000980491	-0.00115	-0.000904064	-0.00081745
7640.04	-0.00082552	-0.00059041	-0.000836043	-0.000792962
7640.31	-0.000925813	-0.00116	-0.000855147	-0.000819727
7640.58	-0.000931321	-0.000846643	-0.000794869	-0.000841917
7640.85	-0.000785687	-0.000436284	-0.000850298	-0.00082209
7641.11	-0.000983595	-0.000731066	-0.000851551	-0.000865324
7641.38	-0.000820029	-0.000999491	-0.000805707	-0.000868514
7641.65	-0.000857559	-0.00106	-0.000834639	-0.000881367
7641.92	-0.00095593	-0.000530244	-0.000838709	-0.000867634
7642.19	-0.000950551	-0.0004044	-0.000820621	-0.000831866
7642.45	-0.000971059	-0.000780017	-0.000824678	-0.000850691
7642.72	-0.00104	-0.000537592	-0.000858009	-0.00085934
7642.99	-0.000979514	-0.00128	-0.000870396	-0.000873434
7643.26	-0.000759589	-0.000622383	-0.000886983	-0.000895967
7643.53	-0.000886139	-0.000800918	-0.000875521	-0.000883596
7643.79	-0.000770235	-0.00143	-0.000860548	-0.000894137
7644.06	-0.000937773	-0.000880658	-0.000893047	-0.000902252
7644.33	-0.000950966	-0.00137	-0.000898359	-0.000907162
7644.6	-0.000870656	-0.00134	-0.000915261	-0.000900532
7644.86	-0.000813032	-0.000724609	-0.000941783	-0.000912617
7645.13	-0.000746811	-0.000763433	-0.00092277	-0.000942554
7645.4	-0.000802914	-0.000977109	-0.000907666	-0.000961022
7645.67	-0.000813545	-0.0011	-0.000896052	-0.000964203
7645.94	-0.000854277	-0.00104	-0.000870036	-0.000927559
7646.2	-0.000755665	-0.000984758	-0.00088016	-0.000931022
7646.47	-0.00104	-0.000850693	-0.000942095	-0.000957986
7646.74	-0.000796782	-0.00103	-0.000980267	-0.000942405
7647.01	-0.000845839	-0.0019	-0.000953813	-0.000957933
7647.28	-0.000888493	-0.00169	-0.000924624	-0.000978272
7647.55	-0.00096573	-0.000609558	-0.000919192	-0.000931665
7647.81	-0.00076721	0.000245739	-0.000948154	-0.000928884
7648.08	-0.000807301	-0.000841169	-0.000938538	-0.000946754
7648.35	-0.000606589	-8.79302e-05	-0.000868233	-0.000947269
7648.62	-0.000761959	-0.0011	-0.000887561	-0.000929847
7648.89	-0.000836634	-7.09445e-05	-0.000892636	-0.00097178
7649.15	-0.000652844	-0.000560654	-0.000883796	-0.000942955
7649.42	-0.00084664	-0.000837019	-0.000950531	-0.000949499
7649.69	-0.000754802	-0.00091533	-0.000898518	-0.000957275
7649.96	-0.000689222	-0.000644579	-0.00085753	-0.000951986
7650.23	-0.000728033	-0.000548349	-0.000881025	-0.000936294
7650.5	-0.000711766	-0.00014939	-0.00084061	-0.000952083
7650.77	-0.000783239	-0.000936713	-0.000814895	-0.000956318
7651.03	-0.000707682	-0.00137	-0.000907691	-0.000991436
7651.3	-0.000661956	-0.00077295	-0.000845288	-0.000974718
7651.57	-0.000701407	-0.000401223	-0.000832461	-0.000954524
7651.84	-0.000658242	0.000719536	-0.000783203	-0.000951211
7652.11	-0.000770062	-0.00125	-0.000765175	-0.00096688
7652.38	-0.000640439	-0.00129	-0.000714244	-0.000945549
7652.64	-0.000781349	-0.00085634	-0.000767448	-0.000962085
7652.91	-0.000699758	-0.00103	-0.000751049	-0.000923897
7653.18	-0.000527225	-0.00038582	-0.000782554	-0.000902293
7653.45	-0.00048342	-0.0007789	-0.000689332	-0.00095791
7653.72	-0.000666969	-0.000134756	-0.000697722	-0.000941109
7653.99	-0.00044064	-0.000905417	-0.000711044	-0.000942028
7654.26	-0.000543494	-0.00146	-0.000719311	-0.000928888
7654.52	-0.000480105	-0.000818818	-0.000730368	-0.000911213
7654.79	-0.00061306	-0.000997537	-0.000656949	-0.000914727
7655.06	-0.000529548	-0.00101	-0.000638026	-0.000907117
7655.33	-0.000504955	-0.000239376	-0.000583356	-0.000957738
7655.6	-0.000430409	-0.000858247	-0.000642664	-0.000927245
7655.87	-0.000393649	-0.00173	-0.000576288	-0.000913309
7656.14	-0.000454875	-0.00129	-0.000646949	-0.00090514
7656.41	-0.000597436	-0.00122	-0.000602286	-0.000931354
7656.67	-0.00047897	-0.000316485	-0.000631476	-0.000943821
7656.94	-0.000586948	-0.00109	-0.000614578	-0.000933153
7657.21	-0.000504076	-0.00133	-0.000601381	-0.000927009
7657.48	-0.000426968	-0.000896409	-0.000497949	-0.000911681
7657.75	-0.000604112	-0.000494168	-0.000555166	-0.000935668
7658.02	-0.000384188	-0.000556421	-0.000485413	-0.000940268
7658.29	-0.000486401	-4.98777e-05	-0.000607707	-0.000909568
7658.56	-0.000341407	-0.000749533	-0.000536038	-0.000885074
7658.83	-0.000520473	-0.00145	-0.000586328	-0.000865033
7659.1	-0.000427355	-0.00096738	-0.000538744	-0.00085887
7659.36	-0.000456829	-0.00056895	-0.000562365	-0.000879528
7659.63	-0.000389328	-0.000720211	-0.00053028	-0.000860707
7659.9	-0.000264187	-0.00127	-0.000504806	-0.000839148
7660.17	-0.00035039	0.000469103	-0.000443187	-0.000851675
7660.44	-0.00038792	-0.000408122	-0.000479643	-0.000838744
7660.71	-0.000374855	0.000205881	-0.00050019	-0.000863082
7660.98	-0.000229862	-0.000623388	-0.00052989	-0.000878587
7661.25	-0.000443511	-0.000536427	-0.000492979	-0.000843098
7661.52	-0.000263293	-0.000699379	-0.000496882	-0.00083152
7661.79	-0.00035526	-6.52647e-05	-0.000449913	-0.000832066
7662.06	-0.000280714	-0.0005871	-0.00044379	-0.000845889
7662.32	-0.000312109	2.79934e-06	-0.000479469	-0.000850699
7662.59	-0.000371414	-0.000300838	-0.000443291	-0.000839994
7662.86	-0.000367956	-0.000691568	-0.000394599	-0.000828437
7663.13	-0.000212715	-0.000333524	-0.000389076	-0.000786941
7663.4	-0.000210538	-0.000706387	-0.000424133	-0.000794749
7663.67	-0.000392806	-0.000797113	-0.00047177	-0.000805101
7663.94	-0.000338113	-0.000470427	-0.000499109	-0.00082464
7664.21	-0.000229624	-0.000488324	-0.000463156	-0.000793493
7664.48	-0.000242177	-1.43116e-05	-0.00042385	-0.000764267
7664.75	-9.46215e-05	-0.000386349	-0.000413012	-0.000793447
7665.02	-0.000185948	0.000231904	-0.000323227	-0.000802012
7665.29	-0.000205545	-0.000413363	-0.000313584	-0.000791586
7665.56	-0.000296872	-0.000200912	-0.000323831	-0.000775488
7665.83	-0.000335042	0.000427244	-0.000304656	-0.00076638
7666.1	-0.000304686	-0.000128223	-0.000276212	-0.000805521
7666.37	-0.000204522	-0.000489913	-0.000262954	-0.000793495
7666.64	-0.00025358	1.92232e-05	-0.000224755	-0.000735493
7666.9	-0.000204281	-0.00015722	-0.000265265	-0.000749305
7667.17	-0.000147667	0.000856584	-0.000245207	-0.000741399
7667.44	-0.000291509	-1.75228e-05	-0.000255258	-0.000711786
7667.71	-0.000370667	-0.000455329	-0.000230279	-0.000758465
7667.98	-9.43842e-05	-0.00070911	-0.000299095	-0.000723035
7668.25	-0.000128712	-5.61259e-06	-0.00024249	-0.000733662
7668.52	-0.000221319	1.65751e-05	-0.000243783	-0.000734098
7668.79	-0.000107706	-9.55254e-05	-7.48322e-05	-0.000664536
7669.06	-0.000186865	-0.000227221	-0.000172641	-0.000679688
7669.33	-0.000125767	0.000114313	-0.000180954	-0.000638745
7669.6	-3.77722e-05	0.000758446	-0.00017586	-0.000657916
7669.87	-0.00014639	-1.43397e-05	-0.000202327	-0.000598628
7670.14	-0.000152539	0.000473253	-0.000219166	-0.000629639
7670.41	-0.000135632	0.000802188	-0.000160843	-0.000654794
7670.68	-0.000173802	0.00026209	-0.000164695	-0.000628456
7670.95	-6.72341e-05	-2.5627e-05	-0.000142125	-0.000615183
7671.22	-2.27884e-05	0.000449844	-3.40443e-05	-0.000611131
7671.49	0.000148463	0.000187354	-2.56748e-05	-0.000575416
7671.76	-2.86811e-05	0.000429977	2.83629e-05	-0.000564896
7672.03	9.38976e-05	0.000419784	5.33354e-05	-0.000549479
7672.3	0.000112726	0.000781661	-2.29223e-05	-0.000543097
7672.57	0.000145644	-0.000523564	1.86448e-05	-0.000548677
7672.84	0.000240044	0.000605696	4.85266e-05	-0.000544933
7673.11	0.000284489	-0.000232185	9.17278e-05	-0.000512016
7673.38	0.000211095	-0.000271795	0.000116506	-0.000507698
7673.65	0.000380426	-3.22356e-05	0.000186897	-0.000456408
7673.92	0.00031984	1.87912e-05	8.3812e-05	-0.000498006
7674.19	0.000313692	9.51947e-05	0.000191702	-0.000445082
7674.46	0.000470854	0.000961404	0.000257411	-0.000415867
7674.73	0.000396179	4.1249e-05	0.000258428	-0.000433717
7675	0.000431018	-0.000272699	0.000211725	-0.000443571
7675.27	0.000549114	0.000361493	0.000234723	-0.000428068
7675.54	0.000571785	0.000541271	0.000281146	-0.000411925
7675.81	0.000561794	0.00103	0.000312799	-0.000379984
7676.08	0.000640823	0.000492822	0.000342618	-0.000347319
7676.35	0.00067246	0.000833955	0.000318794	-0.000324192
7676.62	0.00070922	0.00065925	0.000378648	-0.000319059
7676.89	0.00067041	0.000816284	0.000389091	-0.00031351
7677.16	0.000761607	0.000608084	0.000442335	-0.00029384
7677.43	0.000645944	0.000942127	0.000457487	-0.000292455
7677.7	0.000826162	0.000180791	0.000479331	-0.000245677
7677.97	0.000616996	0.000517535	0.000517992	-0.000182595
7678.24	0.000888155	0.000962371	0.000550731	-0.00017341
7678.52	0.000776606	0.00054726	0.000571884	-0.000166114
7678.79	0.000867803	0.000477352	0.000624852	-0.000157612
7679.06	0.000853329	0.000800966	0.000624467	-0.000136299
7679.33	0.000837574	0.00031033	0.000647391	-9.05515e-05
7679.6	0.000988972	0.000595033	0.000715825	-4.90458e-05
7679.87	0.000896365	0.000768542	0.000761955	-5.21814e-05
7680.14	0.00106	0.000976418	0.000745438	-2.57465e-05
7680.41	0.000977571	0.00136	0.000726399	2.35736e-06
7680.68	0.00105	0.000693596	0.000773661	2.24283e-05
7680.95	0.00109	0.000670458	0.000818796	3.1855e-05
7681.22	0.00117	0.000873124	0.000852034	6.74079e-05
7681.49	0.00126	0.000578336	0.000847794	0.000130207
7681.76	0.00113	0.00168	0.000958309	0.00014168
7682.03	0.00134	0.000933815	0.000980744	0.000138009
7682.3	0.00116	0.000885988	0.00103	0.00016382
7682.57	0.00124	0.00165	0.00104	0.000194649
7682.84	0.00116	0.00226	0.00107	0.000237495
7683.12	0.0013	0.00107	0.00112	0.000245583
7683.39	0.00141	0.00142	0.0012	0.000305363
7683.66	0.00131	0.00128	0.0012	0.000342022
7683.93	0.00143	0.00213	0.00122	0.000394393
7684.2	0.00153	0.000920677	0.00132	0.000391577
7684.47	0.00165	0.0016	0.00134	0.000400399
7684.74	0.00158	0.00213	0.00134	0.000443024
7685.01	0.0017	0.00172	0.00144	0.000512817
7685.28	0.00186	0.00217	0.00146	0.000519918
7685.55	0.00186	0.00131	0.00154	0.000592895
7685.82	0.00175	0.00154	0.00157	0.000604795
7686.1	0.0019	0.00227	0.00158	0.000647551
7686.37	0.00194	0.00197	0.0017	0.000670017
7686.64	0.00191	0.00173	0.0017	0.000750103
7686.91	0.00192	0.002	0.00182	0.000764408
7687.18	0.00211	0.00158	0.00179	0.000783285
7687.45	0.0021	0.00154	0.00197	0.000808695
7687.72	0.0023	0.00306	0.00195	0.000856861
7687.99	0.00222	0.00197	0.0021	0.000885416
7688.26	0.00223	0.00248	0.00204	0.000962131
7688.53	0.00224	0.00223	0.00218	0.000985448
7688.81	0.00213	0.00231	0.00218	0.00111
7689.08	0.00203	0.00307	0.0024	0.00117
7689.35	0.00146	0.0036	0.00249	0.00124
7689.62	0.00105	0.00274	0.00264	0.00126
7689.89	0.000657511	0.00305	0.00283	0.0013
7690.16	0.000806347	0.00331	0.00288	0.00129
7690.43	0.00146	0.00345	0.00292	0.00126
7690.7	0.0027	0.00298	0.00292	0.0013
7690.98	0.00379	0.00233	0.00288	0.00138
7691.25	0.0046	0.00306	0.0029	0.00147
7691.52	0.00508	0.00276	0.00277	0.00157
7691.79	0.00489	0.00424	0.00276	0.00171
7692.06	0.00493	0.00349	0.00281	0.00183
7692.33	0.00482	0.00333	0.00284	0.00191
7692.6	0.00465	0.00381	0.00288	0.00197
7692.88	0.00467	0.00346	0.00299	0.00204
7693.15	0.00426	0.00371	0.00311	0.0021
7693.42	0.00419	0.00283	0.00325	0.00215
7693.69	0.00394	0.00472	0.00341	0.0022
7693.96	0.00407	0.00425	0.00356	0.00227
7694.23	0.00385	0.00476	0.00368	0.00236
7694.51	0.0041	0.00531	0.00382	0.00244
7694.78	0.00412	0.00437	0.00396	0.00251
7695.05	0.00432	0.0051	0.00402	0.00256
7695.32	0.00455	0.00464	0.00412	0.00266
7695.59	0.00483	0.00387	0.00423	0.0028
7695.86	0.00499	0.00468	0.00437	0.00291
7696.14	0.005	0.00555	0.00451	0.00304
7696.41	0.00538	0.00499	0.00468	0.00314
7696.68	0.00534	0.00595	0.00489	0.00324
7696.95	0.0058	0.00671	0.005	0.00334
7697.22	0.00569	0.00532	0.0051	0.00345
7697.49	0.00598	0.00629	0.00523	0.00356
7697.77	0.00602	0.00592	0.0054	0.0037
7698.04	0.00614	0.00638	0.00552	0.00382
7698.31	0.0066	0.00692	0.0057	0.00393
7698.58	0.00655	0.00622	0.00593	0.00407
7698.85	0.00685	0.00693	0.00605	0.00423
7699.13	0.00694	0.00668	0.00615	0.00439
7699.4	0.00743	0.00763	0.00638	0.00452
7699.67	0.00746	0.0064	0.00651	0.00473
7699.94	0.00775	0.00747	0.00677	0.00485
7700.21	0.00774	0.00806	0.00694	0.00501
7700.49	0.00802	0.00712	0.00719	0.00523
7700.76	0.00822	0.00828	0.00737	0.0054
7701.03	0.00844	0.00927	0.0076	0.00562
7701.3	0.00864	0.00837	0.00779	0.00581
7701.57	0.00873	0.00907	0.00806	0.006
7701.85	0.00898	0.00864	0.00826	0.00626
7702.12	0.00921	0.01014	0.00858	0.00653
7702.39	0.00967	0.00999	0.00895	0.00679
7702.66	0.00992	0.00996	0.00917	0.00704
7702.93	0.01022	0.00989	0.00953	0.00737
7703.21	0.01045	0.00983	0.00978	0.00768
7703.48	0.0107	0.01129	0.01008	0.00803
7703.75	0.01122	0.01072	0.01043	0.00833
7704.02	0.01142	0.01224	0.01089	0.00876
7704.3	0.01194	0.01228	0.01127	0.00917
7704.57	0.01229	0.01383	0.01165	0.00956
7704.84	0.0128	0.01368	0.01212	0.01009
7705.11	0.01337	0.01329	0.01261	0.01063
7705.39	0.01377	0.01462	0.01315	0.01121
7705.66	0.01443	0.0142	0.01376	0.01185
7705.93	0.01488	0.01463	0.01429	0.01263
7706.2	0.01586	0.01661	0.01501	0.01356
7706.47	0.0166	0.01609	0.01579	0.01464
7706.75	0.01769	0.01792	0.01685	0.01601
7707.02	0.01912	0.01906	0.01801	0.01767
7707.29	0.02069	0.0216	0.01972	0.01989
7707.57	0.02298	0.02345	0.02199	0.02311
7707.84	0.02606	0.02718	0.02439	0.02729
7708.11	0.02991	0.03099	0.02726	0.03363
7708.38	0.03402	0.03558	0.03039	0.04239
7708.66	0.03827	0.04002	0.03337	0.05251
7708.93	0.04124	0.04649	0.03574	0.06089
7709.2	0.04344	0.04878	0.03745	0.06633
7709.47	0.04435	0.04932	0.03824	0.06718
7709.75	0.04403	0.04903	0.03808	0.06419
7710.02	0.04293	0.04865	0.0372	0.06029
7710.29	0.04091	0.044	0.03606	0.05742
7710.56	0.03911	0.04378	0.03528	0.05654
7710.84	0.03764	0.04195	0.03502	0.05741
7711.11	0.03668	0.04285	0.03524	0.05903
7711.38	0.03638	0.04346	0.03588	0.06075
7711.66	0.03691	0.04325	0.03676	0.0623
7711.93	0.03853	0.04549	0.03777	0.06339
7712.2	0.04088	0.04662	0.03912	0.06431
7712.47	0.04403	0.04992	0.04087	0.06527
7712.75	0.04796	0.05209	0.04306	0.06644
7713.02	0.05202	0.05686	0.04566	0.06776
7713.29	0.05634	0.06077	0.04883	0.06939
7713.57	0.06181	0.06627	0.0527	0.07156
7713.84	0.06795	0.07251	0.05711	0.07442
7714.11	0.0754	0.07934	0.06206	0.07811
7714.39	0.08424	0.0876	0.06825	0.08288
7714.66	0.0955	0.09773	0.07578	0.08876
7714.93	0.10871	0.11145	0.0852	0.09647
7715.2	0.12474	0.12278	0.0967	0.10498
7715.48	0.14343	0.13917	0.11229	0.11632
7715.75	0.16448	0.15697	0.13059	0.12836
7716.02	0.18698	0.17663	0.15372	0.14382
7716.3	0.21179	0.19776	0.18227	0.16149
7716.57	0.23611	0.22517	0.21594	0.18199
7716.84	0.26337	0.24943	0.2528	0.20404
7717.12	0.29317	0.27962	0.29769	0.23115
7717.39	0.32351	0.30782	0.34436	0.25791
7717.66	0.36224	0.34409	0.39753	0.28971
7717.94	0.40021	0.38327	0.45391	0.31923
7718.21	0.43731	0.42011	0.51116	0.34523
7718.48	0.48357	0.46424	0.57104	0.37189
7718.76	0.53051	0.50554	0.62804	0.39518
7719.03	0.58451	0.55839	0.68063	0.41677
7719.3	0.63691	0.60507	0.73112	0.43635
7719.58	0.69831	0.66031	0.78349	0.45845
7719.85	0.75607	0.70829	0.83909	0.48005
7720.12	0.8246	0.77156	0.90103	0.50338
7720.4	0.89076	0.8235	0.96933	0.52887
7720.67	0.95706	0.87857	1.03218	0.55313
7720.94	1.02617	0.93709	1.10167	0.57995
7721.22	1.08846	0.99309	1.16557	0.60818
7721.49	1.15021	1.05055	1.23319	0.64175
7721.76	1.2143	1.0975	1.28841	0.67522
7722.04	1.27386	1.15329	1.34785	0.71394
7722.31	1.33106	1.19958	1.39555	0.75015
7722.59	1.38207	1.25112	1.44377	0.7861
7722.86	1.42428	1.28333	1.4869	0.81761
7723.13	1.46911	1.3184	1.52653	0.84509
7723.41	1.50582	1.34962	1.56289	0.87
7723.68	1.5363	1.37528	1.59073	0.89008
7723.95	1.5626	1.39857	1.61266	0.90853
7724.23	1.57952	1.40853	1.62741	0.92785
7724.5	1.59087	1.42249	1.63258	0.94555
7724.78	1.59649	1.4292	1.62796	0.96497
7725.05	1.59598	1.43177	1.61552	0.98371
7725.32	1.59005	1.43066	1.59624	1.00289
7725.6	1.5807	1.43054	1.57349	1.02272
7725.87	1.56573	1.42384	1.54735	1.04359
7726.15	1.54862	1.41721	1.51836	1.06793
7726.42	1.52612	1.40683	1.48675	1.09559
7726.69	1.50326	1.39466	1.45392	1.12845
7726.97	1.47885	1.39007	1.41997	1.16839
7727.24	1.4538	1.3803	1.38821	1.21073
7727.51	1.43014	1.37087	1.35531	1.2585
7727.79	1.40617	1.36617	1.32344	1.31187
7728.06	1.37756	1.35186	1.29567	1.36078
7728.34	1.35695	1.34278	1.26703	1.41107
7728.61	1.33413	1.33065	1.24064	1.45514
7728.89	1.31244	1.31984	1.21608	1.4898
7729.16	1.29105	1.30099	1.19424	1.51107
7729.43	1.26923	1.28853	1.1743	1.52057
7729.71	1.25001	1.27468	1.15568	1.51747
7729.98	1.23132	1.25853	1.1388	1.50328
7730.26	1.21409	1.24693	1.12261	1.47848
7730.53	1.19564	1.22747	1.1082	1.44722
7730.8	1.1788	1.20996	1.09392	1.41204
7731.08	1.1632	1.19291	1.07904	1.3703
7731.35	1.14885	1.17554	1.06708	1.3319
7731.63	1.13513	1.15912	1.05581	1.29202
7731.9	1.12104	1.14336	1.04577	1.25627
7732.18	1.1096	1.12822	1.03634	1.22184
7732.45	1.0988	1.11692	1.02857	1.19387
7732.72	1.08853	1.10123	1.02112	1.16728
7733	1.07918	1.0898	1.01528	1.14728
7733.27	1.06964	1.07914	1.0098	1.13032
7733.55	1.06157	1.06777	1.005	1.11563
7733.82	1.05302	1.05525	1.0013	1.10389
7734.1	1.0456	1.04785	0.99797	1.09351
7734.37	1.03882	1.03733	0.99581	1.0858
7734.65	1.03193	1.03509	0.99376	1.07837
7734.92	1.02558	1.02379	0.99195	1.0727
7735.2	1.01992	1.01626	0.99043	1.0676
7735.47	1.0147	1.01213	0.98898	1.06365
7735.74	1.00936	1.00637	0.98747	1.0605
7736.02	1.00326	0.9963	0.98582	1.05827
7736.29	0.99789	0.99757	0.98391	1.05678
7736.57	0.99309	0.98875	0.9818	1.05574
7736.84	0.9888	0.98806	0.97984	1.05472
7737.12	0.98462	0.98164	0.97779	1.05357
7737.39	0.98162	0.98086	0.97534	1.05192
7737.67	0.97812	0.97655	0.97293	1.0497
7737.94	0.97489	0.97446	0.97083	1.04693
7738.22	0.97143	0.96836	0.96813	1.04319
7738.49	0.96806	0.96812	0.96554	1.03918
7738.77	0.96413	0.96763	0.96262	1.03452
7739.04	0.95989	0.96401	0.95932	1.0295
7739.32	0.95601	0.96075	0.95591	1.02461
7739.59	0.95166	0.95525	0.9517	1.0198
7739.87	0.94744	0.9501	0.94758	1.01541
7740.14	0.94288	0.9461	0.94275	1.01172
7740.42	0.93816	0.94769	0.93789	1.0087
7740.69	0.9329	0.94304	0.93282	1.00682
7740.97	0.92818	0.9383	0.92806	1.00592
7741.24	0.92279	0.93828	0.92288	1.00608
7741.52	0.91715	0.93178	0.91764	1.00703
7741.79	0.91184	0.92449	0.91293	1.0085
7742.07	0.9062	0.92166	0.90816	1.01046
7742.34	0.90053	0.91938	0.90336	1.01255
7742.62	0.89449	0.9167	0.89852	1.01456
7742.89	0.88868	0.91257	0.89358	1.0161
7743.17	0.88309	0.91222	0.88853	1.01715
7743.44	0.87669	0.90421	0.88411	1.01751
7743.72	0.8716	0.89952	0.87941	1.01718
7743.99	0.86508	0.89525	0.87493	1.01621
7744.27	0.85962	0.89145	0.87011	1.01445
7744.54	0.85392	0.8906	0.86531	1.01206
7744.82	0.84869	0.88539	0.86035	1.00905
7745.09	0.84314	0.87908	0.85556	1.00577
7745.37	0.83843	0.8764	0.85079	1.00192
7745.64	0.83359	0.87079	0.84618	0.99783
7745.92	0.82866	0.86987	0.84135	0.99324
7746.19	0.82402	0.86375	0.83685	0.9887
7746.47	0.81977	0.86017	0.83217	0.98353
7746.75	0.81593	0.85582	0.82782	0.97801
7747.02	0.81219	0.85164	0.82407	0.97264
7747.3	0.80854	0.85082	0.82016	0.96677
7747.57	0.80543	0.84667	0.8166	0.96097
7747.85	0.80228	0.84419	0.81322	0.95491
7748.12	0.79954	0.83887	0.81013	0.9489
7748.4	0.79724	0.83527	0.80719	0.94257
7748.67	0.79568	0.82602	0.805	0.93738
7748.95	0.79382	0.82834	0.80259	0.93129
7749.23	0.79272	0.82572	0.80062	0.92555
7749.5	0.79187	0.82351	0.79906	0.92025
7749.78	0.79134	0.82297	0.79763	0.91447
7750.05	0.79116	0.82444	0.79675	0.90983
7750.33	0.79133	0.82179	0.79617	0.90489
7750.6	0.7922	0.8208	0.79605	0.90067
7750.88	0.79311	0.82013	0.79642	0.89635
7751.16	0.79445	0.81845	0.79705	0.89244
7751.43	0.79622	0.821	0.79822	0.88827
7751.71	0.79813	0.82033	0.7999	0.88437
7751.98	0.80076	0.82041	0.8017	0.88082
7752.26	0.80344	0.82378	0.80415	0.87697
7752.53	0.80678	0.82304	0.80701	0.87331
7752.81	0.81006	0.82371	0.81037	0.86954
7753.09	0.81363	0.82389	0.81389	0.86606
7753.36	0.81749	0.82574	0.81789	0.86227
7753.64	0.82154	0.82619	0.8219	0.85919
7753.91	0.8268	0.83208	0.82649	0.8556
7754.19	0.83086	0.83258	0.83122	0.85257
7754.47	0.83643	0.83395	0.83671	0.84905
7754.74	0.84114	0.83763	0.84236	0.84589
7755.02	0.8466	0.84049	0.84797	0.84294
7755.29	0.85223	0.84151	0.85397	0.84005
7755.57	0.85786	0.84713	0.85984	0.83726
7755.85	0.86419	0.84848	0.86607	0.83457
7756.12	0.86959	0.85101	0.87251	0.83202
7756.4	0.87552	0.85669	0.87934	0.82936
7756.67	0.88174	0.86313	0.88604	0.8269
7756.95	0.88831	0.86265	0.89263	0.82455
7757.23	0.89413	0.86921	0.8994	0.82228
7757.5	0.90097	0.87323	0.90568	0.82024
7757.78	0.90686	0.87846	0.91245	0.81828
7758.06	0.91341	0.88125	0.91903	0.81649
7758.33	0.92001	0.88821	0.92508	0.81502
7758.61	0.92603	0.88593	0.93131	0.81374
7758.88	0.93238	0.89168	0.93721	0.81269
7759.16	0.93842	0.89999	0.94306	0.81188
7759.44	0.94442	0.8958	0.949	0.81131
7759.71	0.95037	0.90521	0.95428	0.81103
7759.99	0.95643	0.90491	0.95968	0.81106
7760.27	0.96235	0.91481	0.96486	0.81137
7760.54	0.96776	0.91888	0.96963	0.81193
7760.82	0.97354	0.92138	0.97437	0.81277
7761.1	0.97914	0.92457	0.97901	0.8138
7761.37	0.98418	0.92969	0.98326	0.81491
7761.65	0.98882	0.93337	0.98754	0.81617
7761.93	0.99374	0.93705	0.99173	0.81761
7762.2	0.99862	0.93706	0.99557	0.81912
7762.48	1.00346	0.94915	0.9995	0.82069
7762.75	1.00743	0.94462	1.00328	0.8222
7763.03	1.0114	0.95099	1.00702	0.82376
7763.31	1.01539	0.95819	1.01057	0.82528
7763.58	1.0194	0.95904	1.01392	0.82664
7763.86	1.02293	0.96362	1.01745	0.82815
7764.14	1.02668	0.96701	1.02089	0.82967
7764.41	1.02934	0.96635	1.02393	0.83105
7764.69	1.03277	0.97206	1.0272	0.83266
7764.97	1.0353	0.97012	1.02998	0.83426
7765.25	1.03839	0.97549	1.03295	0.8359
7765.52	1.04072	0.9788	1.03548	0.83755
7765.8	1.04309	0.98031	1.0382	0.83938
7766.08	1.04538	0.9855	1.04075	0.84141
7766.35	1.0475	0.9884	1.04312	0.84339
7766.63	1.04942	0.98688	1.04547	0.84578
7766.91	1.05112	0.99318	1.04772	0.84825
7767.18	1.05283	0.99301	1.04971	0.85065
7767.46	1.05417	0.99719	1.05172	0.85331
7767.74	1.05547	0.99993	1.05349	0.85602
7768.01	1.05666	1.00249	1.05513	0.85906
7768.29	1.05785	1.00758	1.05692	0.8621
7768.57	1.05879	1.0029	1.05833	0.86556
7768.85	1.05951	1.00865	1.05991	0.8687
7769.12	1.06054	1.01036	1.06095	0.87202
7769.4	1.06108	1.01244	1.06235	0.87547
7769.68	1.06169	1.01231	1.06332	0.8791
7769.95	1.06222	1.0121	1.06447	0.88278
7770.23	1.06256	1.0147	1.06536	0.88675
7770.51	1.06297	1.01684	1.06632	0.89045
7770.79	1.06326	1.01871	1.06716	0.89436
7771.06	1.0634	1.02159	1.06798	0.89794
7771.34	1.06377	1.02474	1.06886	0.90173
7771.62	1.06392	1.02239	1.06972	0.90575
7771.89	1.06448	1.02993	1.07079	0.90936
7772.17	1.06498	1.03061	1.07182	0.91305
7772.45	1.0656	1.02475	1.07309	0.91686
7772.73	1.06611	1.03433	1.07434	0.92083
7773	1.06677	1.0293	1.07536	0.92437
7773.28	1.06708	1.03663	1.07601	0.92794
7773.56	1.06731	1.03257	1.07633	0.93129
7773.84	1.06709	1.03729	1.0763	0.93456
7774.11	1.0668	1.03977	1.07622	0.9374
7774.39	1.06594	1.04053	1.07599	0.9404
7774.67	1.06563	1.03856	1.07567	0.94314
7774.95	1.06504	1.03729	1.075	0.94593
7775.22	1.06443	1.04047	1.07455	0.94859
7775.5	1.06392	1.03785	1.07396	0.95142
7775.78	1.06335	1.03801	1.07333	0.95427
7776.06	1.06281	1.03767	1.07269	0.95708
7776.33	1.06226	1.03793	1.07213	0.95994
7776.61	1.06186	1.03617	1.0714	0.96307
7776.89	1.06143	1.03936	1.07061	0.96622
7777.17	1.0609	1.04231	1.0698	0.96952
7777.44	1.0601	1.04213	1.06916	0.97286
7777.72	1.05953	1.04245	1.06822	0.97645
7778	1.05897	1.04417	1.06732	0.98022
7778.28	1.05809	1.04495	1.06655	0.98405
7778.55	1.05755	1.04452	1.06572	0.9878
7778.83	1.05667	1.04097	1.06482	0.99187
7779.11	1.056	1.04241	1.06387	0.9962
7779.39	1.05519	1.04426	1.06306	1.00044
7779.67	1.05452	1.0464	1.06221	1.00483
7779.94	1.0534	1.04407	1.06118	1.00934
7780.22	1.05265	1.04109	1.06012	1.01413
7780.5	1.05195	1.04105	1.05913	1.0189
7780.78	1.05105	1.04169	1.058	1.02367
7781.06	1.04997	1.0436	1.05669	1.02847
7781.33	1.04902	1.04107	1.05549	1.03297
7781.61	1.04842	1.04021	1.05438	1.03764
7781.89	1.04749	1.04627	1.05316	1.04204
7782.17	1.04646	1.03926	1.05175	1.04627
7782.45	1.04567	1.04096	1.05037	1.05038
7782.72	1.04468	1.03855	1.0491	1.05398
7783	1.04355	1.03395	1.04756	1.05759
7783.28	1.04269	1.03983	1.04601	1.06071
7783.56	1.04155	1.03634	1.04436	1.06373
7783.84	1.04052	1.03618	1.04303	1.06605
7784.11	1.0396	1.03305	1.04121	1.06836
7784.39	1.03876	1.03696	1.03956	1.07023
7784.67	1.03764	1.0368	1.03803	1.07181
7784.95	1.03661	1.03057	1.03635	1.07322
7785.23	1.03557	1.03181	1.03478	1.07428
7785.51	1.03444	1.0322	1.03317	1.07511
7785.78	1.03372	1.02946	1.03181	1.07569
7786.06	1.03271	1.02984	1.03014	1.07603
7786.34	1.03164	1.02865	1.02863	1.07614
7786.62	1.03081	1.02312	1.02717	1.07634
7786.9	1.02987	1.02455	1.0256	1.07625
7787.18	1.02922	1.03112	1.02404	1.0761
7787.45	1.02815	1.02777	1.02265	1.07585
7787.73	1.02737	1.01991	1.02109	1.07539
7788.01	1.0264	1.02196	1.01939	1.07498
7788.29	1.02551	1.0243	1.01784	1.07448
7788.57	1.02461	1.01766	1.01629	1.07387
7788.85	1.02356	1.02281	1.01466	1.0732
7789.13	1.02293	1.01742	1.01262	1.07243
7789.4	1.02173	1.02055	1.0109	1.07165
7789.68	1.02066	1.01767	1.00916	1.07091
7789.96	1.01992	1.01766	1.00715	1.07016
7790.24	1.01842	1.02154	1.00563	1.06945
7790.52	1.01736	1.01461	1.00361	1.06866
7790.8	1.01625	1.01045	1.00139	1.06793
7791.08	1.01498	1.01228	0.99939	1.06723
7791.35	1.01379	1.01056	0.99758	1.06667
7791.63	1.01265	1.01243	0.99556	1.06603
7791.91	1.01138	1.00829	0.99356	1.06545
7792.19	1.01024	1.00503	0.99145	1.06488
7792.47	1.00862	1.00957	0.9894	1.06432
7792.75	1.00719	1.00603	0.98739	1.0637
7793.03	1.00624	1.00839	0.98541	1.06313
7793.31	1.00471	1.0046	0.98352	1.0625
7793.58	1.00312	1.00195	0.98163	1.06187
7793.86	1.00211	1.0011	0.97961	1.06109
7794.14	1.00029	1.00023	0.97766	1.06011
7794.42	0.99901	0.99958	0.9759	1.0592
7794.7	0.99776	0.99896	0.97402	1.05812
7794.98	0.99641	0.99859	0.97218	1.05687
7795.26	0.99483	0.99511	0.97041	1.05562
7795.54	0.99354	0.99578	0.96877	1.05417
7795.82	0.99173	0.9884	0.96722	1.05259
7796.1	0.99069	0.98785	0.96544	1.05084
7796.37	0.98932	0.98851	0.96384	1.04913
7796.65	0.98763	0.98349	0.96227	1.04721
7796.93	0.98648	0.98332	0.96057	1.04502
7797.21	0.98542	0.98439	0.95897	1.04283
7797.49	0.98371	0.98046	0.9575	1.04066
7797.77	0.9822	0.98396	0.9562	1.03837
7798.05	0.98108	0.98174	0.95474	1.03597
7798.33	0.9796	0.98043	0.95342	1.03351
7798.61	0.97846	0.97909	0.95219	1.03111
7798.89	0.97745	0.97799	0.95098	1.02866
7799.17	0.97602	0.97598	0.94972	1.02604
7799.45	0.97481	0.9789	0.9486	1.02343
7799.73	0.97358	0.97483	0.94749	1.02084
7800	0.97248	0.97835	0.9465	1.0183
7800.28	0.97145	0.97521	0.94564	1.01596
7800.56	0.97037	0.97464	0.94475	1.0132
7800.84	0.96921	0.96919	0.944	1.01073
7801.12	0.9683	0.96726	0.94334	1.00809
7801.4	0.96739	0.9674	0.94259	1.00551
7801.68	0.96635	0.97325	0.94197	1.00287
7801.96	0.96565	0.9689	0.94141	1.00052
7802.24	0.96471	0.96402	0.94097	0.99801
7802.52	0.96394	0.96989	0.94056	0.99565
7802.8	0.96324	0.96545	0.94023	0.99323
7803.08	0.96255	0.96663	0.9399	0.99095
7803.36	0.962	0.96305	0.93964	0.98859
7803.64	0.96122	0.96625	0.93962	0.98649
7803.92	0.96088	0.96213	0.93944	0.98438
7804.2	0.96026	0.96055	0.93952	0.98236
7804.48	0.96012	0.961	0.93955	0.98043
7804.76	0.95957	0.95738	0.9396	0.97848
7805.04	0.95935	0.96178	0.93971	0.97702
7805.32	0.95938	0.95982	0.93988	0.97518
7805.6	0.95902	0.95957	0.94006	0.97362
7805.88	0.95915	0.96686	0.94041	0.97206
7806.16	0.95878	0.95819	0.94057	0.97065
7806.44	0.95886	0.95851	0.94107	0.96938
7806.72	0.95876	0.96147	0.94145	0.96811
7807	0.95898	0.96404	0.9419	0.9669
7807.28	0.95904	0.96012	0.94238	0.96584
7807.56	0.95918	0.95971	0.94291	0.9648
7807.83	0.95938	0.96294	0.94342	0.96381
7808.11	0.95941	0.95968	0.94404	0.9629
7808.39	0.95993	0.96643	0.94471	0.96205
7808.67	0.95984	0.95942	0.94533	0.9613
7808.95	0.96025	0.95511	0.94595	0.96058
7809.23	0.96068	0.95907	0.94665	0.95991
7809.51	0.96084	0.96007	0.94734	0.95932
7809.8	0.96123	0.96539	0.94802	0.9588
7810.08	0.96177	0.9619	0.94888	0.95834
7810.36	0.96222	0.9594	0.94965	0.95797
7810.64	0.96265	0.95997	0.95046	0.95778
7810.92	0.96308	0.95875	0.95123	0.95766
7811.2	0.96339	0.96528	0.95207	0.95752
7811.48	0.96417	0.96034	0.95294	0.95748
7811.76	0.96458	0.95727	0.95366	0.95757
7812.04	0.96504	0.96159	0.95445	0.95769
7812.32	0.96564	0.96271	0.95538	0.95786
7812.6	0.966	0.96261	0.95627	0.95809
7812.88	0.96664	0.96084	0.95712	0.95839
7813.16	0.96705	0.96283	0.95794	0.95876
7813.44	0.96762	0.96367	0.95881	0.95919
7813.72	0.9679	0.96549	0.95975	0.95961
7814	0.96875	0.96103	0.96064	0.96005
7814.28	0.9691	0.96329	0.96148	0.96058
7814.56	0.96964	0.96318	0.96234	0.96102
7814.84	0.97007	0.96584	0.96327	0.96143
7815.12	0.97067	0.96531	0.96417	0.96188
7815.4	0.97124	0.96864	0.96502	0.96227
7815.68	0.97154	0.96515	0.96586	0.96261
7815.96	0.97221	0.97138	0.96681	0.96288
7816.24	0.97261	0.9671	0.96768	0.96322
7816.52	0.97338	0.96708	0.96862	0.96338
7816.8	0.9737	0.96425	0.96952	0.96367
7817.08	0.97435	0.96592	0.97037	0.96369
7817.37	0.97471	0.96809	0.97133	0.9638
7817.65	0.97506	0.96615	0.97221	0.96383
7817.93	0.97585	0.96742	0.97308	0.96382
7818.21	0.97609	0.97091	0.97383	0.96384
7818.49	0.97641	0.97153	0.97473	0.96371
7818.77	0.97685	0.96859	0.97554	0.96365
7819.05	0.97725	0.97137	0.9764	0.96364
7819.33	0.97766	0.97085	0.97728	0.9634
7819.61	0.97836	0.97123	0.97799	0.96332
7819.89	0.97869	0.9682	0.97896	0.96321
7820.17	0.97896	0.96903	0.97985	0.96313
7820.45	0.97964	0.97207	0.9806	0.96302
7820.73	0.97967	0.9692	0.98138	0.96293
7821.02	0.98033	0.96807	0.98235	0.96292
7821.3	0.9808	0.97218	0.98312	0.96292
7821.58	0.98114	0.97392	0.98391	0.96304
7821.86	0.98149	0.97028	0.98473	0.96312
7822.14	0.98196	0.97496	0.98556	0.96323
7822.42	0.98219	0.97217	0.98634	0.96342
7822.7	0.98245	0.97235	0.98719	0.96362
7822.98	0.98302	0.97547	0.98805	0.96395
7823.26	0.98323	0.97823	0.98881	0.96429
7823.54	0.98364	0.97251	0.98956	0.96475
7823.83	0.98407	0.98	0.99047	0.96521
7824.11	0.98444	0.97154	0.99117	0.96569
7824.39	0.98495	0.9744	0.99198	0.96616
7824.67	0.98499	0.97712	0.99271	0.96672
7824.95	0.9857	0.97327	0.99348	0.96723
7825.23	0.98571	0.97648	0.99426	0.96783
7825.51	0.98611	0.97907	0.99489	0.96843
7825.79	0.98642	0.97886	0.99551	0.96911
7826.08	0.98689	0.97776	0.99619	0.96985
7826.36	0.98732	0.97526	0.99698	0.97059
7826.64	0.98738	0.97927	0.99774	0.97135
7826.92	0.98816	0.98082	0.99841	0.97218
7827.2	0.9881	0.97581	0.99909	0.97303
7827.48	0.98866	0.97754	0.99973	0.97391
7827.76	0.9888	0.97999	1.00035	0.97483
7828.04	0.98935	0.97882	1.00095	0.97573
7828.33	0.98951	0.98729	1.00161	0.97672
7828.61	0.98981	0.98705	1.0023	0.97774
7828.89	0.99009	0.98485	1.00286	0.97875
7829.17	0.99037	0.98237	1.00345	0.97973
7829.45	0.99095	0.98353	1.00406	0.98083
7829.73	0.99094	0.9868	1.00459	0.9819
7830.02	0.9915	0.9855	1.00516	0.98296
7830.3	0.99176	0.98454	1.00566	0.98398
7830.58	0.99185	0.97843	1.00619	0.98499
7830.86	0.99214	0.98148	1.00674	0.98602
7831.14	0.99237	0.98648	1.00727	0.98702
7831.42	0.9927	0.98867	1.00785	0.98802
7831.71	0.99266	0.98623	1.00845	0.98891
7831.99	0.993	0.98264	1.00898	0.98979
7832.27	0.99341	0.9842	1.00942	0.99064
7832.55	0.99388	0.98309	1.0098	0.99132
7832.83	0.99484	0.98461	1.01007	0.99202
7833.11	0.99545	0.98911	1.01041	0.99274
7833.4	0.99588	0.98601	1.0108	0.9934
7833.68	0.99589	0.98926	1.01126	0.994
7833.96	0.99598	0.9898	1.01168	0.99442
7834.24	0.99638	0.9899	1.01229	0.99486
7834.52	0.99674	0.99087	1.01273	0.99522
7834.81	0.99691	0.98978	1.0132	0.99554
7835.09	0.99738	0.99055	1.01352	0.99574
7835.37	0.99765	0.9907	1.01388	0.99598
7835.65	0.998	0.98894	1.01443	0.99597
7835.93	0.99849	0.99073	1.01477	0.9961
7836.22	0.99888	0.98885	1.0151	0.99607
7836.5	0.99936	0.99465	1.01539	0.9961
7836.78	0.99977	0.9929	1.01568	0.99595
7837.06	1.00019	0.99437	1.0159	0.99585
7837.34	1.00063	0.99555	1.01623	0.9957
7837.63	1.00098	0.99313	1.01653	0.99549
7837.91	1.00153	0.98858	1.01678	0.99517
7838.19	1.00209	0.9942	1.01709	0.99483
7838.47	1.00246	0.99605	1.01733	0.99447
7838.75	1.00295	0.99029	1.01764	0.99412
7839.04	1.00359	0.99327	1.01783	0.99365
7839.32	1.00394	0.99568	1.01808	0.99322
7839.6	1.00457	0.9959	1.01812	0.99286
7839.88	1.00505	0.99138	1.01825	0.99231
7840.17	1.00589	0.99338	1.01834	0.99184
7840.45	1.00649	0.99243	1.01867	0.99126
7840.73	1.00693	0.99008	1.0189	0.99063
7841.01	1.00734	0.99694	1.01933	0.98989
7841.3	1.00744	0.99753	1.01977	0.98924
7841.58	1.00744	0.99393	1.01988	0.98849
7841.86	1.00767	0.99209	1.01999	0.98779
7842.14	1.00791	0.99693	1.02013	0.98707
7842.43	1.00863	0.99603	1.0203	0.98622
7842.71	1.00912	0.99731	1.02043	0.98521
7842.99	1.00961	0.99762	1.02058	0.98414
7843.27	1.01021	1.00053	1.02062	0.98297
7843.56	1.01094	1.00137	1.02061	0.98173
7843.84	1.0121	1.00167	1.0205	0.98052
7844.12	1.01265	0.99275	1.02046	0.97924
7844.4	1.01311	0.99933	1.0205	0.97792
7844.69	1.01357	0.99805	1.02063	0.9765
7844.97	1.01366	0.99951	1.02072	0.97502
7845.25	1.01422	0.99989	1.02086	0.97343
7845.53	1.01441	1.0021	1.02093	0.97173
7845.82	1.01505	0.99818	1.02097	0.96986
7846.1	1.01534	0.99934	1.021	0.96801
7846.38	1.016	0.99975	1.021	0.96621
7846.67	1.01616	0.99955	1.02091	0.96428
7846.95	1.01669	0.99982	1.02085	0.96226
7847.23	1.01709	0.99934	1.0209	0.96038
7847.51	1.01757	1.00083	1.0209	0.95824
7847.8	1.01799	1.00076	1.02083	0.95602
7848.08	1.01834	0.9989	1.02074	0.95388
7848.36	1.01858	0.99874	1.02067	0.95183
7848.65	1.01916	0.99922	1.02056	0.94961
7848.93	1.01942	1.0025	1.02047	0.94755
7849.21	1.0198	1.003	1.02035	0.94541
7849.5	1.0202	1.003	1.02026	0.94325
7849.78	1.02042	1.00449	1.02018	0.94119
7850.06	1.02079	1.00002	1.02001	0.93932
7850.34	1.02114	1.00275	1.01994	0.93741
7850.63	1.02147	0.99964	1.01971	0.93562
7850.91	1.02195	1.00125	1.01941	0.93375
7851.19	1.02246	1.00179	1.01922	0.9321
7851.48	1.02263	1.00207	1.01909	0.93044
7851.76	1.023	1.00062	1.01919	0.92905
7852.04	1.02286	1.00334	1.01915	0.92751
7852.33	1.02261	0.99964	1.01904	0.92623
7852.61	1.02252	1.00382	1.01889	0.92518
7852.89	1.02252	1.00243	1.01862	0.92426
7853.18	1.02287	1.00108	1.0183	0.92334
7853.46	1.02352	1.00083	1.01807	0.9226
7853.74	1.02373	1.00031	1.01782	0.92193
7854.03	1.02397	0.99653	1.01746	0.92149
7854.31	1.02429	1.00645	1.01722	0.92109
7854.59	1.02414	1.00619	1.01705	0.92086
7854.88	1.02449	1.00129	1.01671	0.92077
7855.16	1.02467	1.00141	1.01637	0.92079
7855.44	1.02455	1.00093	1.0161	0.92096
7855.73	1.02465	1.00164	1.01576	0.92127
7856.01	1.02488	1.00116	1.01558	0.92166
7856.29	1.02479	1.00561	1.0153	0.92216
7856.58	1.02486	1.0047	1.01495	0.92276
7856.86	1.0251	1.00425	1.01483	0.92344
7857.15	1.02513	1.00314	1.01439	0.92426
7857.43	1.02508	1.00242	1.01407	0.9252
7857.71	1.02496	1.00212	1.01384	0.92622
7858	1.02483	1.00204	1.01346	0.92738
7858.28	1.02498	1.00221	1.01306	0.92854
7858.56	1.02497	1.00133	1.01282	0.92981
7858.85	1.02488	1.00663	1.01247	0.93123
7859.13	1.02486	1.00445	1.01221	0.93273
7859.41	1.02487	1.0066	1.01194	0.93421
7859.7	1.02466	1.00699	1.01162	0.93584
7859.98	1.02473	1.01009	1.01135	0.93745
7860.27	1.02448	1.00512	1.01097	0.93916
7860.55	1.02413	1.00827	1.01074	0.94091
7860.83	1.02415	1.00397	1.01036	0.94275
7861.12	1.02405	1.00723	1.01003	0.94466
7861.4	1.02377	1.00505	1.00973	0.94649
7861.69	1.02361	1.00433	1.00936	0.94845
7861.97	1.02352	1.00715	1.00914	0.95039
7862.25	1.02316	1.00701	1.00889	0.95234
7862.54	1.02306	1.00625	1.00859	0.95437
7862.82	1.02286	1.0037	1.00833	0.9564
7863.11	1.0227	1.00944	1.00792	0.95851
7863.39	1.02242	1.00732	1.00766	0.96052
7863.67	1.02214	1.00826	1.00739	0.96257
7863.96	1.02189	1.0064	1.00707	0.96464
7864.24	1.02171	1.00948	1.00683	0.96667
7864.53	1.02142	1.01014	1.00654	0.96884
7864.81	1.02102	1.00989	1.00627	0.97089
7865.09	1.02083	1.00818	1.00604	0.97303
7865.38	1.02043	1.00442	1.00582	0.97515
7865.66	1.02015	1.00485	1.00547	0.97722
7865.95	1.01982	1.00777	1.00524	0.97928
7866.23	1.01932	1.00648	1.00504	0.98135
7866.52	1.0191	1.00931	1.00476	0.98349
7866.8	1.01884	1.01202	1.00454	0.98557
7867.08	1.01828	1.00503	1.00436	0.98759
7867.37	1.01805	1.00602	1.0041	0.98961
7867.65	1.01767	1.01102	1.00385	0.99145
7867.94	1.01737	1.00621	1.00361	0.99357
7868.22	1.01691	1.00709	1.00346	0.99562
7868.51	1.01653	1.012	1.00321	0.99748
7868.79	1.01602	1.0121	1.00295	0.9994
7869.08	1.01569	1.00953	1.00283	1.00121
7869.36	1.01511	1.00736	1.00265	1.00308
7869.64	1.01488	1.00802	1.00229	1.005
7869.93	1.01453	1.00573	1.00212	1.00686
7870.21	1.01427	1.01249	1.00188	1.00864
7870.5	1.01392	1.00603	1.00167	1.01031
7870.78	1.01331	1.00565	1.00144	1.01181
7871.07	1.01292	1.00649	1.00134	1.01343
7871.35	1.01254	1.01099	1.00104	1.01504
7871.64	1.01212	1.00967	1.00091	1.01652
7871.92	1.01174	1.01015	1.00063	1.01788
7872.21	1.01137	1.00654	1.00056	1.01927
7872.49	1.01075	1.01037	1.00031	1.02045
7872.78	1.01054	1.00559	1.00014	1.0217
7873.06	1.00996	1.01044	0.99987	1.02287
7873.35	1.00951	1.00875	0.99971	1.02396
7873.63	1.00926	1.01112	0.99962	1.02496
7873.92	1.00898	1.00984	0.99938	1.02594
7874.2	1.00858	1.00571	0.99913	1.02678
7874.49	1.00817	1.0088	0.99891	1.02765
7874.77	1.00773	1.01155	0.9988	1.02846
7875.05	1.00726	1.00555	0.99861	1.02919
7875.34	1.00694	1.00644	0.9985	1.02993
7875.62	1.00659	1.00515	0.99828	1.03051
7875.91	1.00616	1.00555	0.99811	1.03108
7876.19	1.00586	1.0078	0.9979	1.03163
7876.48	1.00531	1.00451	0.99776	1.03211
7876.77	1.00502	1.00771	0.99758	1.03258
7877.05	1.00471	1.00974	0.99736	1.03302
7877.34	1.00435	1.00451	0.99721	1.03338
7877.62	1.00392	1.00961	0.99698	1.03373
7877.91	1.00353	1.0065	0.99682	1.03413
7878.19	1.00325	1.00629	0.9967	1.03442
7878.48	1.00289	1.004	0.99657	1.03466
7878.76	1.00265	1.01157	0.99645	1.0349
7879.05	1.00225	1.00517	0.99633	1.03514
7879.33	1.00206	1.0038	0.99621	1.03535
7879.62	1.00149	1.00171	0.99614	1.03548
7879.9	1.00117	1.00343	0.99599	1.03567
7880.19	1.00106	1.00668	0.9958	1.03592
7880.47	1.00063	1.00094	0.99564	1.03601
7880.76	1.00045	1.00344	0.99555	1.03612
7881.04	0.99993	1.0033	0.99548	1.03629
7881.33	0.9998	1.0049	0.99536	1.03647
7881.61	0.99951	1.00185	0.99525	1.03659
7881.9	0.99936	1.00527	0.99501	1.03664
7882.19	0.99901	1.00105	0.99488	1.03675
7882.47	0.99871	1.00363	0.9949	1.03682
7882.76	0.99868	1.00572	0.99478	1.03693
7883.04	0.99835	1.0031	0.99467	1.037
7883.33	0.99824	1.00209	0.99452	1.03704
7883.61	0.99801	1.00754	0.99446	1.0371
7883.9	0.99807	1.00268	0.99433	1.03724
7884.18	0.99772	1.00259	0.99432	1.03731
7884.47	0.99746	1.00351	0.99428	1.03742
7884.76	0.9973	1.00178	0.99427	1.03751
7885.04	0.99701	1.00232	0.99411	1.03762
7885.33	0.99705	1.00366	0.99419	1.03778
7885.61	0.99673	1.00022	0.99404	1.03782
7885.9	0.99678	1.00163	0.99407	1.03789
7886.18	0.99651	1.00321	0.99392	1.03792
7886.47	0.99634	1.00027	0.99387	1.03809
7886.76	0.99639	0.99829	0.99385	1.0381
7887.04	0.99633	1.00326	0.99382	1.03828
7887.33	0.99617	0.99935	0.9937	1.03834
7887.61	0.99593	1.00088	0.99369	1.03843
7887.9	0.9959	1.00039	0.99367	1.03843
7888.19	0.99586	1.00263	0.99364	1.03847
7888.47	0.9957	1.0024	0.99355	1.03849
7888.76	0.99559	1.00161	0.99373	1.03849
7889.04	0.99568	0.99922	0.99361	1.03848
7889.33	0.99562	1.00088	0.99358	1.03844
7889.62	0.9954	0.99848	0.99361	1.03842
7889.9	0.99557	1.00033	0.99355	1.03833
7890.19	0.99536	1.00131	0.99343	1.0382
7890.47	0.99551	1.00122	0.99363	1.03805
7890.76	0.99524	1.00211	0.9937	1.03786
7891.05	0.99524	1.00178	0.99371	1.03762
7891.33	0.9951	1.00062	0.99372	1.03737
7891.62	0.99522	1.0024	0.99374	1.03708
7891.9	0.99516	0.99958	0.99378	1.03676
7892.19	0.9951	1.0001	0.99383	1.0364
7892.48	0.99531	0.99811	0.99384	1.03602
7892.76	0.99513	1.00064	0.994	1.03557
7893.05	0.9952	1.00111	0.99396	1.03509
7893.34	0.99534	1.00016	0.99403	1.03457
7893.62	0.99525	0.99996	0.99417	1.03404
7893.91	0.99521	0.99988	0.99412	1.03333
7894.19	0.99536	0.99892	0.99428	1.03268
7894.48	0.9954	0.99987	0.99442	1.03201
7894.77	0.99543	1.00038	0.9945	1.03129
7895.05	0.99547	0.99688	0.99469	1.03059
7895.34	0.99542	0.99782	0.99476	1.02969
7895.63	0.99542	0.99714	0.99488	1.02887
7895.91	0.9956	0.99957	0.99491	1.028
7896.2	0.99536	0.9944	0.99498	1.02704
7896.49	0.99573	0.9998	0.99508	1.02617
7896.77	0.99542	1.00136	0.99525	1.02527
7897.06	0.9955	1.00138	0.99539	1.02432
7897.35	0.9957	0.99854	0.99551	1.02331
7897.63	0.99569	0.99769	0.99566	1.02229
7897.92	0.99576	1.00059	0.99574	1.02126
7898.21	0.9957	0.99632	0.99585	1.02027
7898.49	0.99589	1.0025	0.99596	1.01929
7898.78	0.99598	0.9973	0.99605	1.01823
7899.07	0.9962	0.99362	0.99622	1.01718
7899.35	0.99617	0.99623	0.99638	1.01622
7899.64	0.99611	0.9992	0.99649	1.01523
7899.93	0.99629	0.99895	0.9966	1.01425
7900.21	0.99628	0.99528	0.99674	1.01323
7900.5	0.99629	0.99283	0.99687	1.01228
7900.79	0.99642	0.994	0.99691	1.01129
7901.07	0.99636	0.99784	0.99703	1.0103
7901.36	0.99661	0.99497	0.99724	1.00945
7901.65	0.99646	0.99693	0.99739	1.00853
7901.93	0.99638	0.99477	0.99764	1.0077
7902.22	0.99618	0.99784	0.9978	1.00681
7902.51	0.99638	0.99882	0.99788	1.00589
7902.8	0.99616	0.99669	0.9981	1.00497
7903.08	0.9964	0.9965	0.99827	1.00411
7903.37	0.99626	0.99637	0.99834	1.00326
7903.66	0.9965	0.99705	0.99845	1.00232
7903.94	0.99686	0.99433	0.99857	1.00159
7904.23	0.99711	0.9893	0.99868	1.00088
7904.52	0.9972	0.99583	0.99863	1.00011
7904.81	0.99738	0.99707	0.9988	0.99938
7905.09	0.9977	0.99294	0.99874	0.99865
7905.38	0.99767	0.9969	0.99893	0.99784
7905.67	0.9979	0.99528	0.99896	0.99714
7905.95	0.99766	0.99402	0.99902	0.9964
7906.24	0.9978	0.99378	0.99913	0.99564
7906.53	0.9981	0.99674	0.99925	0.99505
7906.82	0.99794	0.9955	0.99924	0.99443
7907.1	0.99822	1.00027	0.99938	0.99376
7907.39	0.99822	0.99718	0.99952	0.99312
7907.68	0.99835	0.99649	0.99959	0.9924
7907.97	0.99808	0.99576	0.9997	0.99164
7908.25	0.99818	0.99718	0.99984	0.99089
7908.54	0.99814	0.99199	0.99994	0.99028
7908.83	0.99822	0.99492	1.00005	0.98954
7909.12	0.99806	0.99414	1.00012	0.98887
7909.4	0.99814	0.99126	1.0004	0.98823
7909.69	0.99833	0.99629	1.00047	0.98756
7909.98	0.99821	0.99159	1.0006	0.98683
7910.27	0.99834	0.9942	1.00065	0.98615
7910.55	0.99835	0.99273	1.00069	0.9854
7910.84	0.99835	0.99651	1.00088	0.98471
7911.13	0.99841	0.9951	1.00095	0.98405
7911.42	0.99845	0.99473	1.0011	0.9834
7911.7	0.9986	0.99649	1.00117	0.98267
7911.99	0.99859	0.99915	1.00122	0.98193
7912.28	0.99877	0.99301	1.00126	0.98122
7912.57	0.99846	0.9912	1.00135	0.98049
7912.86	0.9988	0.9907	1.00138	0.97973
7913.14	0.9987	0.99106	1.00146	0.97903
7913.43	0.9987	0.99481	1.00155	0.9783
7913.72	0.9987	0.99371	1.00162	0.97753
7914.01	0.99889	0.99603	1.00166	0.97675
7914.29	0.99878	0.98943	1.00175	0.97598
7914.58	0.99878	0.99155	1.00185	0.97521
7914.87	0.99901	0.99194	1.00198	0.97453
7915.16	0.99892	0.99579	1.00196	0.97377
7915.45	0.99917	0.99463	1.00194	0.97292
7915.73	0.99894	0.99444	1.00202	0.97219
7916.02	0.99915	0.9959	1.00213	0.97147
7916.31	0.99932	0.99271	1.00217	0.97072
7916.6	0.99913	0.98945	1.0022	0.97004
7916.89	0.99944	0.99679	1.00232	0.96933
7917.17	0.99927	0.99783	1.00228	0.96868
7917.46	0.99939	0.99325	1.00226	0.96791
7917.75	0.99928	0.99213	1.00232	0.96727
7918.04	0.99955	0.99991	1.00229	0.96665
7918.33	0.99956	0.9932	1.00236	0.96606
7918.62	0.99956	0.99573	1.00245	0.9655
7918.9	0.9996	0.99167	1.00252	0.96494
7919.19	0.99952	0.99539	1.00252	0.96435
7919.48	0.99961	0.99631	1.00262	0.96381
7919.77	0.99969	0.99477	1.00262	0.9633
7920.06	0.99974	0.99421	1.00258	0.96296
7920.34	0.99955	0.99865	1.00262	0.96255
7920.63	0.99983	0.99855	1.00269	0.96213
7920.92	0.99986	0.99961	1.00271	0.96185
7921.21	0.99993	0.99134	1.00282	0.96146
7921.5	1	0.99814	1.0028	0.96128
7921.79	0.99978	0.99475	1.00292	0.96103
7922.08	1.00019	0.99357	1.00285	0.96091
7922.36	1.00007	0.99429	1.003	0.96075
7922.65	0.99989	0.99704	1.00287	0.96073
7922.94	1.00014	0.99691	1.003	0.9606
7923.23	1.00017	0.9958	1.00295	0.96064
7923.52	1.00028	0.99655	1.00304	0.96079
7923.81	1.00027	0.99496	1.00309	0.96094
7924.1	1.00024	0.99555	1.00309	0.96104
7924.38	1.00031	0.99796	1.00305	0.96118
7924.67	1.00022	0.99571	1.00308	0.96145
7924.96	1.00036	0.99703	1.00305	0.96174
7925.25	1.0005	0.99126	1.00327	0.96202
7925.54	1.00054	0.99351	1.0031	0.96236
7925.83	1.00034	0.99518	1.00316	0.9628
7926.12	1.00047	0.99362	1.00317	0.96322
7926.4	1.00063	0.9991	1.00326	0.96369
7926.69	1.0006	0.99349	1.00337	0.96418
7926.98	1.00045	0.99726	1.00331	0.96468
7927.27	1.00066	0.99338	1.00335	0.96525
7927.56	1.00084	0.99831	1.00337	0.96592
7927.85	1.00075	0.99533	1.00338	0.96653
7928.14	1.00085	0.99657	1.00346	0.96715
7928.43	1.00098	0.99501	1.00354	0.96779
7928.72	1.00088	0.9958	1.00366	0.9685
7929.01	1.00097	0.99376	1.00373	0.96924
7929.29	1.00101	0.9959	1.00374	0.96997
7929.58	1.00134	0.99716	1.00375	0.97068
7929.87	1.00114	0.99656	1.00379	0.97144
7930.16	1.00125	0.99555	1.00383	0.97225
7930.45	1.00127	1.00049	1.00379	0.97308
7930.74	1.00131	0.99486	1.00377	0.97393
7931.03	1.00152	0.99621	1.00373	0.97474
7931.32	1.00161	0.99806	1.00376	0.97557
7931.61	1.0016	0.99784	1.00376	0.97646
7931.9	1.00182	0.999	1.00379	0.97734
7932.19	1.00204	0.99966	1.00388	0.97815
7932.47	1.00171	0.99452	1.00392	0.97895
7932.76	1.00208	0.99745	1.00395	0.97981
7933.05	1.00206	0.99281	1.00394	0.98064
7933.34	1.00216	0.99921	1.00399	0.98147
7933.63	1.00222	0.99442	1.00414	0.98232
7933.92	1.00228	0.99622	1.00422	0.98317
7934.21	1.00257	0.99831	1.00429	0.98401
7934.5	1.0023	1.0012	1.00441	0.9849
7934.79	1.00232	1.00286	1.0045	0.98578
7935.08	1.00235	0.99227	1.00447	0.98664
7935.37	1.00219	1.00504	1.00449	0.98748
7935.66	1.00234	0.99932	1.00461	0.98841
7935.95	1.0021	0.99857	1.00472	0.98924
7936.24	1.00203	0.99828	1.00472	0.99013
7936.53	1.00182	0.99917	1.00472	0.99105
7936.82	1.0022	1.00175	1.00474	0.99185
7937.11	1.00204	0.99846	1.00468	0.99272
7937.4	1.00234	1.0009	1.00465	0.99352
7937.68	1.00255	0.99532	1.00474	0.99429
7937.97	1.00291	1.00198	1.00469	0.99497
7938.26	1.00346	1.00294	1.00468	0.99574
7938.55	1.00362	1.00311	1.00467	0.99634
7938.84	1.00326	1.00174	1.00512	0.99712
7939.13	1.00313	1.00512	1.00515	0.99781
7939.42	1.00289	1.00076	1.00521	0.99851
7939.71	1.00324	1.00303	1.00492	0.99903
7940	1.00344	1.00179	1.00495	0.99958
7940.29	1.0035	1.00013	1.00487	1.00019
7940.58	1.00336	1.00258	1.00509	1.00064
7940.87	1.00319	0.99787	1.005	1.00117
7941.16	1.00316	1.00429	1.00522	1.00164
7941.45	1.00331	1.00013	1.00517	1.00206
7941.74	1.00306	1.00369	1.00525	1.00232
7942.03	1.0035	0.99874	1.00529	1.00267
7942.32	1.00369	1.00096	1.00513	1.00298
7942.61	1.00398	1.001	1.00526	1.00326
7942.9	1.00424	1.00178	1.00521	1.00351
7943.19	1.00431	1.00405	1.00509	1.0037
7943.48	1.00465	1.00392	1.00504	1.00387
7943.77	1.00477	1.00082	1.00499	1.00412
7944.06	1.00475	0.99992	1.00496	1.00424
7944.35	1.00496	1.00016	1.00494	1.00436
7944.64	1.00494	1.00239	1.0049	1.00444
7944.93	1.00523	0.99834	1.00489	1.00448
7945.22	1.00505	0.99841	1.00481	1.00453
7945.51	1.00514	1.00397	1.0048	1.00459
7945.8	1.00545	0.99608	1.00478	1.00454
7946.09	1.00541	1.00238	1.00471	1.00444
7946.38	1.00548	0.99775	1.00486	1.00436
7946.67	1.0054	0.99725	1.00484	1.00423
7946.97	1.00555	1.00613	1.00482	1.00409
7947.26	1.00538	1.00165	1.00482	1.00393
7947.55	1.00557	1.00231	1.00483	1.00376
7947.84	1.00561	1.00584	1.00487	1.00358
7948.13	1.0055	0.99836	1.00483	1.00338
7948.42	1.00562	1.00217	1.00479	1.00314
7948.71	1.00569	1.00061	1.00481	1.00294
7949	1.00575	1.00049	1.00477	1.00278
7949.29	1.00571	0.99794	1.00475	1.00258
7949.58	1.00575	1.00413	1.00473	1.00234
7949.87	1.00577	1.00049	1.00466	1.00214
7950.16	1.00621	1.00334	1.00465	1.00191
7950.45	1.00583	1.00324	1.00469	1.00161
7950.74	1.00609	1.00541	1.00458	1.00136
7951.03	1.00595	0.99952	1.00447	1.00114
7951.32	1.00608	1.001	1.00444	1.00093
7951.61	1.00622	1.00095	1.00443	1.00068
7951.9	1.00607	1.00358	1.00442	1.0004
7952.2	1.00623	1.00547	1.00432	1.0002
7952.49	1.00623	1.00309	1.00427	0.99994
7952.78	1.00648	1.00148	1.00424	0.99967
7953.07	1.00632	0.99535	1.00426	0.99943
7953.36	1.00663	1.00191	1.0043	0.99922
7953.65	1.00643	1.00558	1.00426	0.99902
7953.94	1.00657	1.00689	1.00417	0.99872
7954.23	1.00664	1.00066	1.00412	0.99851
7954.52	1.00646	1.00168	1.00404	0.99836
7954.81	1.00668	1.00633	1.00419	0.99814
7955.1	1.00661	1.0008	1.00411	0.9979
7955.39	1.00664	1.00114	1.00407	0.99774
7955.69	1.00672	0.99843	1.00401	0.99752
7955.98	1.00672	0.99805	1.00403	0.99738
7956.27	1.00663	0.99972	1.0039	0.99722
7956.56	1.00661	1.0005	1.00395	0.9971
7956.85	1.00663	1.00187	1.00385	0.99685
7957.14	1.00639	1.00145	1.0038	0.99667
7957.43	1.00669	1.004	1.00382	0.99652
7957.72	1.00665	1.00115	1.00377	0.9964
7958.01	1.00657	1.00032	1.00376	0.99624
7958.31	1.00673	1.00639	1.00371	0.99613
7958.6	1.00669	0.99951	1.00375	0.99599
7958.89	1.00656	1.00402	1.00364	0.99585
7959.18	1.00655	1.00341	1.00367	0.99568
7959.47	1.00641	1.00528	1.00358	0.99553
7959.76	1.00645	1.00181	1.00345	0.9954
7960.05	1.00654	1.00376	1.0035	0.99531
7960.34	1.00634	1.00607	1.00346	0.99517
7960.64	1.00655	1.0018	1.00344	0.99505
7960.93	1.00652	0.99732	1.00349	0.99494
7961.22	1.00626	1.00262	1.00343	0.99487
7961.51	1.00648	1.00444	1.00333	0.99481
7961.8	1.00645	1.00131	1.00324	0.99466
7962.09	1.00639	1.00259	1.00323	0.99451
7962.38	1.00622	1.00196	1.00317	0.99444
7962.68	1.00634	1.00218	1.00304	0.99438
7962.97	1.00627	1.008	1.00307	0.99425
7963.26	1.00621	1.00471	1.00301	0.99416
7963.55	1.00603	1.00444	1.00301	0.99409
7963.84	1.00621	1.00759	1.00297	0.99398
7964.13	1.00602	1.00328	1.0029	0.9939
7964.43	1.00599	1.00387	1.0029	0.99388
7964.72	1.00605	1.00375	1.0028	0.99383
7965.01	1.00591	0.99769	1.00274	0.99377
7965.3	1.00575	1.00212	1.00277	0.99369
7965.59	1.0058	1.00203	1.00276	0.99363
7965.88	1.00596	1.00219	1.00271	0.99357
7966.18	1.00572	1.00445	1.00266	0.99356
7966.47	1.00559	1.00406	1.00267	0.99355
7966.76	1.00548	1.00273	1.00262	0.99345
7967.05	1.00556	0.99814	1.00255	0.99338
7967.34	1.00549	1.00325	1.00248	0.99341
7967.64	1.00549	1.00175	1.00245	0.9934
7967.93	1.0054	1.00333	1.00248	0.99331
7968.22	1.00522	1.00272	1.00241	0.99328
7968.51	1.00524	1.00338	1.00237	0.99324
7968.8	1.00516	1.00496	1.00233	0.99324
7969.1	1.00515	1.00306	1.00226	0.99321
7969.39	1.0051	1.00153	1.00219	0.9932
7969.68	1.00493	1.00267	1.00206	0.99314
7969.97	1.00515	1.00484	1.00202	0.9931
7970.26	1.00501	1.00147	1.002	0.99303
7970.56	1.00491	1.00294	1.0019	0.99306
7970.85	1.00484	1.00359	1.00177	0.99303
7971.14	1.00493	1.00191	1.00176	0.99296
7971.43	1.00482	1.00471	1.00183	0.99287
7971.72	1.00478	1.00315	1.00179	0.99283
7972.02	1.00459	1.00771	1.00177	0.99273
7972.31	1.00457	1.00468	1.00164	0.99265
7972.6	1.00457	1.00285	1.0016	0.99253
7972.89	1.00433	1.00193	1.00155	0.99247
7973.19	1.00444	1.00438	1.00159	0.99236
7973.48	1.00423	1.00505	1.00157	0.99227
7973.77	1.00421	1.00581	1.00162	0.99222
7974.06	1.00416	1.00379	1.00166	0.99221
7974.36	1.00367	1.00106	1.00171	0.99214
7974.65	1.00355	1.00419	1.00157	0.99214
7974.94	1.00311	1.00072	1.00167	0.99209
7975.23	1.00304	1.0039	1.00148	0.99214
7975.53	1.00264	1.00445	1.00152	0.9921
7975.82	1.00266	1.00045	1.00149	0.99212
7976.11	1.00266	1.00249	1.00145	0.99225
7976.4	1.00255	1.00145	1.00136	0.99227
7976.7	1.00251	1.0001	1.00124	0.9923
7976.99	1.00237	1.0006	1.00123	0.99235
7977.28	1.00271	1.00175	1.00123	0.99236
7977.57	1.00267	1.00097	1.00112	0.99243
7977.87	1.00252	1.00168	1.00109	0.99249
7978.16	1.00256	1.00189	1.00111	0.99262
7978.45	1.00256	1.0017	1.00101	0.99269
7978.74	1.00228	0.99988	1.00099	0.99277
7979.04	1.00217	1.00157	1.00086	0.99293
7979.33	1.0022	1.00413	1.001	0.99315
7979.62	1.00216	1.00178	1.00092	0.9933
7979.92	1.00206	1.00043	1.00094	0.99347
7980.21	1.00188	1.00447	1.00076	0.99363
7980.5	1.00183	1.0017	1.00082	0.99384
7980.79	1.00177	0.99955	1.00069	0.99405
7981.09	1.0017	1.00428	1.00071	0.9943
7981.38	1.00165	1.00705	1.00058	0.99447
7981.67	1.00158	1.00405	1.00065	0.99469
7981.97	1.00163	1.00368	1.00057	0.99493
7982.26	1.00146	1.00367	1.00053	0.99517
7982.55	1.00137	1.00203	1.00048	0.99536
7982.85	1.0013	1.00027	1.00054	0.9956
7983.14	1.00113	1.00075	1.0005	0.99591
7983.43	1.00121	1.00004	1.00044	0.99618
7983.72	1.00096	0.99766	1.00043	0.9964
7984.02	1.00121	1.00528	1.00044	0.99664
7984.31	1.00085	1.00222	1.00037	0.99686
7984.6	1.00088	1.00047	1.00037	0.99709
7984.9	1.00077	0.99988	1.00036	0.99737
7985.19	1.00051	0.99815	1.00032	0.99757
7985.48	1.00076	1.00297	1.00023	0.99779
7985.78	1.00046	1.00227	1.00018	0.99807
7986.07	1.00045	1.00502	1.00018	0.99828
7986.36	1.00041	1.00159	1.00018	0.99845
7986.66	1.00002	1.00402	1.00017	0.99864
7986.95	1.00021	1.00016	1.00015	0.9988
7987.24	1.00002	0.9984	1.00011	0.99896
7987.54	1.00001	0.99974	1.00004	0.99916
7987.83	0.99985	0.99591	1.00008	0.99932
7988.12	0.99987	1.0023	1.00012	0.99945
7988.42	0.99964	1.00003	1.00007	0.99963
7988.71	0.99957	1.00189	1.00006	0.99976
7989	0.99979	1.00105	0.99997	0.99987
7989.3	0.99953	0.9969	0.99998	0.99997
7989.59	0.99954	1.00704	0.99989	1
7989.89	0.9992	1.00388	0.99982	1.00011
7990.18	0.99937	0.99408	0.99986	1.00015
7990.47	0.9993	0.99959	0.99996	1.0002
7990.77	0.99925	0.99989	0.99988	1.0002
7991.06	0.99911	0.9998	0.99983	1.0002
7991.35	0.9992	0.995	0.99983	1.00015
7991.65	0.99891	0.99831	0.9998	1.00013
7991.94	0.99897	0.99643	0.99968	1.00012
7992.23	0.99882	0.99933	0.99976	1.00005
7992.53	0.99876	0.99746	0.99959	0.99996
7992.82	0.99861	0.99855	0.99971	0.99994
7993.12	0.99865	1.00033	0.99962	0.99981
7993.41	0.99858	1.0004	0.99974	0.99976
7993.7	0.99857	0.99876	0.99963	0.99955
7994	0.99837	0.99833	0.99967	0.99947
7994.29	0.99831	0.99913	0.99959	0.99927
7994.59	0.99817	0.9982	0.99958	0.99924
7994.88	0.99826	1.00022	0.99952	0.9991
7995.17	0.99812	0.99943	0.99937	0.99896
7995.47	0.99829	0.99665	0.99952	0.99881
7995.76	0.99818	0.99556	0.9995	0.99862
7996.06	0.99786	0.99693	0.9995	0.99845
7996.35	0.99801	0.9995	0.99946	0.99828
7996.64	0.99787	0.99799	0.9996	0.99814
7996.94	0.99771	0.99744	0.99946	0.99797
7997.23	0.99785	0.99935	0.99945	0.99785
7997.53	0.99789	0.99828	0.99947	0.99772
7997.82	0.99752	0.99856	0.99944	0.99756
7998.11	0.99758	0.99979	0.99935	0.99739
7998.41	0.99755	0.9981	0.99942	0.99729
7998.7	0.99739	1.00127	0.99934	0.99715
7999	0.99747	1.00244	0.99923	0.99706
7999.29	0.99731	0.99939	0.99922	0.99696
7999.59	0.99755	0.99791	0.99928	0.99685
7999.88	0.99719	1.00304	0.9992	0.99675
8000.18	0.99729	0.99764	0.99915	0.9967
8000.47	0.99708	1.00006	0.99914	0.99664
8000.76	0.99711	1.00068	0.9991	0.99662
8001.06	0.99724	0.99657	0.99912	0.99653
8001.35	0.99707	1.00013	0.9991	0.99648
8001.65	0.99703	0.99815	0.99915	0.99651
8001.94	0.99689	0.99807	0.99908	0.99654
8002.24	0.9969	0.99822	0.99906	0.9966
8002.53	0.99686	0.99713	0.99913	0.99665
8002.83	0.99698	0.99256	0.9991	0.99672
8003.12	0.99665	0.99429	0.9991	0.99676
8003.41	0.99672	0.9986	0.99905	0.99686
8003.71	0.99674	1.00041	0.99898	0.99699
8004	0.9966	0.9957	0.99897	0.99705
8004.3	0.99665	0.99918	0.99895	0.9972
8004.59	0.99649	0.999	0.99892	0.99733
8004.89	0.99646	0.99689	0.99891	0.99754
8005.18	0.99625	0.99766	0.99889	0.99773
8005.48	0.99638	0.99908	0.99882	0.99793
8005.77	0.99622	0.99796	0.99883	0.99809
8006.07	0.99644	0.99801	0.99886	0.99835
8006.36	0.99635	1.00217	0.99884	0.99856
8006.66	0.99617	1.00041	0.99884	0.99884
8006.95	0.99621	0.99572	0.99887	0.99904
8007.25	0.99618	0.99991	0.99869	0.99935
8007.54	0.99633	1.00166	0.99867	0.99959
8007.84	0.99616	1.00339	0.99867	0.9999
8008.13	0.99606	0.99998	0.99865	1.00012
8008.43	0.99599	0.99581	0.99869	1.00046
8008.72	0.996	0.99754	0.99869	1.00069
8009.02	0.99608	0.99861	0.99868	1.00104
8009.31	0.99599	0.99212	0.99869	1.00133
8009.61	0.99617	0.99835	0.99866	1.00164
8009.9	0.99581	0.99659	0.99859	1.00191
8010.2	0.9963	0.99642	0.99868	1.00225
8010.49	0.99633	0.99979	0.99862	1.00255
8010.79	0.9961	0.99817	0.99859	1.00283
8011.08	0.99628	1.00009	0.99851	1.00309
8011.38	0.99617	0.99469	0.99859	1.00338
8011.67	0.99631	0.99459	0.9985	1.00374
8011.97	0.99607	0.9974	0.99853	1.0041
8012.26	0.99622	0.99632	0.99846	1.00433
8012.56	0.99606	1.00109	0.99833	1.00468
8012.85	0.99611	1.00326	0.99841	1.00485
8013.15	0.99603	1.00084	0.99838	1.00516
8013.45	0.99591	0.99951	0.99838	1.00544
8013.74	0.99634	0.99745	0.9984	1.00572
8014.04	0.99606	1.00166	0.99839	1.00595
8014.33	0.99622	1.00277	0.9984	1.00618
8014.63	0.99609	0.9987	0.99844	1.00642
8014.92	0.99632	0.99911	0.99839	1.00663
8015.22	0.99621	1.00055	0.99836	1.00681
8015.51	0.99617	0.99871	0.99836	1.00698
8015.81	0.99633	0.99973	0.99836	1.00714
8016.1	0.99604	0.99868	0.99831	1.00727
8016.4	0.99655	1.0029	0.99836	1.0074
8016.7	0.99621	0.99722	0.99824	1.0075
8016.99	0.99638	0.99728	0.99824	1.00766
8017.29	0.99629	1.00146	0.99829	1.00781
8017.58	0.99643	0.99506	0.99822	1.00788
8017.88	0.99631	0.99635	0.99823	1.00793
8018.17	0.99611	0.99982	0.99822	1.00799
8018.47	0.99616	0.99866	0.99818	1.00805
8018.77	0.9962	0.99694	0.99816	1.00807
8019.06	0.99646	0.99889	0.99819	1.00811
8019.36	0.99606	0.99814	0.9982	1.00816
8019.65	0.99618	0.99887	0.99827	1.00814
8019.95	0.99625	1.0004	0.99824	1.00807
8020.25	0.9963	0.99789	0.99817	1.008
8020.54	0.99632	0.99997	0.9982	1.00798
8020.84	0.99632	0.99547	0.99818	1.00793
8021.13	0.99641	1.00384	0.99821	1.00788
8021.43	0.99651	1.00004	0.99824	1.00785
8021.72	0.99633	0.99933	0.99819	1.00778
8022.02	0.9966	0.99724	0.99819	1.0077
8022.32	0.99652	0.99636	0.99825	1.00759
8022.61	0.99667	0.99571	0.99828	1.00744
8022.91	0.99655	0.99677	0.99824	1.00732
8023.21	0.99682	0.99538	0.99823	1.00721
8023.5	0.99664	0.99845	0.99826	1.00715
8023.8	0.99679	0.99926	0.99824	1.00705
8024.09	0.99665	0.99465	0.99825	1.00692
8024.39	0.99682	0.99638	0.99834	1.00676
8024.69	0.9967	0.99546	0.99827	1.00666
8024.98	0.99677	0.99821	0.99835	1.00648
8025.28	0.99683	0.99501	0.99828	1.00641
8025.58	0.99679	0.99914	0.99834	1.00623
8025.87	0.99698	1.00047	0.99835	1.00617
8026.17	0.99702	0.99935	0.99828	1.00596
8026.46	0.99699	0.99854	0.9983	1.0058
8026.76	0.99696	1.00023	0.99833	1.00559
8027.06	0.99695	0.99957	0.9984	1.00559
8027.35	0.99694	0.99762	0.9983	1.00541
8027.65	0.99699	0.99711	0.99833	1.00526
8027.95	0.99713	1.00096	0.99849	1.00512
8028.24	0.99706	0.99698	0.99838	1.00503
8028.54	0.99714	1.00076	0.99842	1.00485
8028.84	0.99723	1.00054	0.99845	1.00462
8029.13	0.99721	1.0009	0.99843	1.00447
8029.43	0.99716	1.0009	0.9985	1.00432
8029.73	0.99726	0.999	0.99845	1.00423
8030.02	0.99729	0.99773	0.99856	1.00405
8030.32	0.99717	0.99939	0.99847	1.00385
8030.62	0.99737	1.001	0.99861	1.00372
8030.91	0.99731	0.9994	0.99848	1.00355
8031.21	0.9974	0.99844	0.99861	1.00351
8031.51	0.99732	0.99652	0.99861	1.0033
8031.8	0.99738	1.00139	0.99864	1.00315
8032.1	0.99751	1.00067	0.99862	1.003
8032.4	0.99732	1.00027	0.99867	1.00283
8032.69	0.99759	0.99851	0.99866	1.00271
8032.99	0.99759	0.99827	0.99869	1.00256
8033.29	0.99769	1.00022	0.99861	1.00245
8033.58	0.99778	0.99793	0.99862	1.00228
8033.88	0.99791	0.99556	0.99874	1.00212
8034.18	0.99776	0.99971	0.99875	1.00199
8034.47	0.99769	1.00046	0.99885	1.00184
8034.77	0.9978	0.99847	0.99884	1.00171
8035.07	0.99783	1.00113	0.99884	1.00157
8035.37	0.99795	0.99443	0.99881	1.00145
8035.66	0.99806	1.00021	0.99886	1.00138
8035.96	0.99802	1.0046	0.9989	1.00127
8036.26	0.99799	1.00013	0.99901	1.00115
8036.55	0.99814	1.00389	0.99898	1.00109
8036.85	0.99815	0.99838	0.99894	1.00099
8037.15	0.99825	1.00049	0.99894	1.00089
8037.45	0.99805	1.00077	0.99895	1.00084
8037.74	0.99809	0.99977	0.99894	1.00078
8038.04	0.99809	1.00446	0.999	1.00068
8038.34	0.99818	0.99929	0.99898	1.00061
8038.64	0.99836	1.00134	0.99898	1.00059
8038.93	0.99816	1.0025	0.99901	1.00056
8039.23	0.99829	0.99815	0.99904	1.00047
8039.53	0.9983	0.99837	0.99916	1.00042
8039.82	0.9983	0.99754	0.9992	1.0004
8040.12	0.99823	1.00179	0.99914	1.00037
8040.42	0.99829	0.99759	0.99912	1.00033
8040.72	0.99826	1.00285	0.99908	1.00029
8041.01	0.99816	0.99941	0.99906	1.00025
8041.31	0.99847	1.0037	0.99911	1.00024
8041.61	0.99853	0.99876	0.99916	1.00021
8041.91	0.99849	1.00296	0.99916	1.00018
8042.2	0.99852	0.99753	0.99916	1.00017
8042.5	0.99852	1.00248	0.99915	1.00018
8042.8	0.99863	0.99976	0.99921	1.00013
8043.1	0.99862	1.00008	0.99923	1.00007
8043.4	0.99852	1.00272	0.99925	1.00004
8043.69	0.99865	1.00367	0.99933	1.00008
8043.99	0.99869	0.99907	0.99932	1.00004
8044.29	0.99873	1.00115	0.99931	0.99996
8044.59	0.99885	1.00217	0.99933	0.99988
8044.88	0.99887	0.99838	0.99938	0.99988
8045.18	0.99879	1.00287	0.99941	0.99986
8045.48	0.99881	1.00036	0.99943	0.99978
8045.78	0.99863	1.00274	0.99942	0.99963
8046.08	0.99893	1.00343	0.99949	0.99962
8046.37	0.99879	1.0029	0.99948	0.99951
8046.67	0.99887	1.00025	0.99956	0.9994
8046.97	0.99881	0.99417	0.99942	0.99932
8047.27	0.99885	1.00271	0.99954	0.99926
8047.56	0.99884	1.00072	0.99949	0.99905
8047.86	0.99879	0.99947	0.99961	0.99901
8048.16	0.99901	1.00243	0.99949	0.99878
8048.46	0.99885	1.00206	0.99953	0.9987
8048.76	0.99899	0.99663	0.99964	0.99859
8049.06	0.99896	1.00332	0.9997	0.99845
8049.35	0.99901	1.00121	0.99961	0.99829
8049.65	0.99914	1.00081	0.99969	0.99813
8049.95	0.99902	0.99987	0.99968	0.99789
8050.25	0.99915	1.00257	0.9998	0.99775
8050.55	0.99914	1.00267	0.99975	0.99752
8050.84	0.9991	1.00043	0.99984	0.99732
8051.14	0.99913	0.99821	0.99971	0.9971
8051.44	0.99913	1.00096	0.99986	0.99694
8051.74	0.99913	1.00183	0.99979	0.9967
8052.04	0.9992	0.99931	0.99979	0.99653
8052.34	0.99924	1.00096	0.99984	0.99635
8052.63	0.99917	1.00176	0.99992	0.99614
8052.93	0.99917	1.0053	0.99985	0.99588
8053.23	0.99929	0.99952	0.99991	0.99567
8053.53	0.99917	1.00326	0.99988	0.9954
8053.83	0.99929	1.00342	0.99996	0.99516
8054.13	0.99922	0.99917	0.99997	0.99493
8054.42	0.99918	1.00198	0.99995	0.99473
8054.72	0.99913	1.00037	0.99998	0.99452
8055.02	0.99941	1.00093	1.00006	0.99432
8055.32	0.99916	1.0016	1.00007	0.99412
8055.62	0.9993	1.00009	1.00005	0.99389
8055.92	0.99922	1.00318	1.00011	0.99367
8056.22	0.99921	0.99802	1.00016	0.9935
8056.51	0.99922	1.00587	1.00016	0.99334
8056.81	0.99924	0.99902	1.00011	0.99312
8057.11	0.99936	1.00128	1.00016	0.99298
8057.41	0.99908	0.9981	1.0002	0.99284
8057.71	0.99908	0.99839	1.0002	0.99269
8058.01	0.99901	1.00065	1.0003	0.99258
8058.31	0.99863	1.00106	1.00046	0.99253
8058.61	0.99834	1.00236	1.00069	0.99251
8058.91	0.99713	0.99943	1.00107	0.99252
8059.2	0.99595	1.00212	1.00154	0.99233
8059.5	0.99588	1.00468	1.00178	0.99192
8059.8	0.99753	0.99934	1.00149	0.99161
8060.1	1.00009	0.99927	1.00076	0.99149
8060.4	1.00193	1.00173	0.99995	0.99156
8060.7	1.00292	0.99976	0.99917	0.9919
8061	1.00239	1.00107	0.99889	0.99213
8061.3	1.00203	1.00125	0.999	0.99218
8061.6	1.00092	1.00095	0.99936	0.99217
8061.89	1.00011	0.99702	0.9997	0.99214
8062.19	0.99977	1.00158	1.0001	0.99211
8062.49	0.99946	1.00211	1.0003	0.99211
8062.79	0.99934	1.00237	1.00037	0.9921
8063.09	0.99933	0.9998	1.00041	0.99214
8063.39	0.99932	1.00227	1.0004	0.99217
8063.69	0.99922	0.99868	1.00035	0.99233
8063.99	0.99932	1.00065	1.00048	0.99244
8064.29	0.99936	1.00082	1.0005	0.99256
[truncated: 1,949 more rows]
