# Supplementary material for: Photoreforming of solid waste on 1 m2 scale using single-source precursor-derived co-catalyst films
Source: Nat Chem Eng. 2026 Jun 24;3(6):351–62. doi: 10.1038/s44286-026-00406-y (PMC13293892; doi:10.1038/s44286-026-00406-y)
Supplement: Supplementary file 4 — Source data for Figs. 1–5. [file 44286_2026_406_MOESM4_ESM.zip › Source data main figures/Figure 3/3f.xlsx]

## Sheet: Sheet 1
	Pre-catalysis	Post-catalysis	CoCl2	Co3O4
R (Å)	|χ(R)| (Å-3)	|χ(R)| (Å-3)	|χ(R)| (Å-3)	|χ(R)| (Å-3)
0	0.17508	0.14973	0.16998	0.17388
0.03068	0.1744	0.14995	0.168	0.17455
0.06136	0.17248	0.15061	0.16254	0.17637
0.09204	0.16969	0.15171	0.15502	0.1788
0.12272	0.16659	0.15324	0.1477	0.18121
0.1534	0.16386	0.15513	0.14326	0.18301
0.18408	0.16224	0.15725	0.14384	0.1839
0.21476	0.1623	0.15942	0.14994	0.18391
0.24544	0.16437	0.16146	0.16005	0.18338
0.27612	0.16838	0.16316	0.17151	0.18289
0.3068	0.17396	0.16443	0.18158	0.18305
0.33748	0.18047	0.16528	0.18813	0.18425
0.36816	0.18722	0.16592	0.18992	0.18651
0.39884	0.19357	0.16675	0.18685	0.18947
0.42951	0.19903	0.16834	0.18024	0.19258
0.46019	0.20335	0.17135	0.17316	0.19543
0.49087	0.20655	0.17637	0.17052	0.19812
0.52155	0.20891	0.18377	0.17777	0.20162
0.55223	0.211	0.19356	0.19793	0.20794
0.58291	0.21358	0.2054	0.22984	0.21988
0.61359	0.21752	0.21868	0.26961	0.24013
0.64427	0.22364	0.23264	0.31285	0.2702
0.67495	0.2325	0.24658	0.35574	0.30986
0.70563	0.2443	0.25991	0.39523	0.35739
0.73631	0.25881	0.27235	0.42907	0.41022
0.76699	0.2755	0.28388	0.45585	0.46549
0.79767	0.29361	0.29489	0.47501	0.52036
0.82835	0.31236	0.30603	0.48693	0.57223
0.85903	0.33105	0.31822	0.4929	0.61892
0.88971	0.34913	0.33241	0.49511	0.65886
0.92039	0.36635	0.34942	0.49637	0.69127
0.95107	0.38273	0.36968	0.49968	0.71632
0.98175	0.39862	0.39319	0.50764	0.73532
1.01243	0.41469	0.41942	0.52175	0.75079
1.04311	0.43186	0.44749	0.54209	0.76635
1.07379	0.45117	0.47627	0.56743	0.78634
1.10447	0.47369	0.5046	0.59576	0.81508
1.13515	0.50026	0.53142	0.62495	0.85586
1.16583	0.53139	0.55589	0.65338	0.91011
1.19651	0.5671	0.57748	0.68022	0.97698
1.22718	0.60696	0.596	0.70568	1.0536
1.25786	0.65009	0.6116	0.73087	1.13575
1.28854	0.69531	0.62476	0.75753	1.21853
1.31922	0.74121	0.63612	0.78758	1.29689
1.3499	0.78625	0.64641	0.82247	1.36605
1.38058	0.8289	0.65628	0.86268	1.42171
1.41126	0.86766	0.66611	0.90741	1.46026
1.44194	0.90113	0.67591	0.95462	1.47885
1.47262	0.92808	0.68529	1.00129	1.47548
1.5033	0.94744	0.69344	1.04389	1.44912
1.53398	0.95839	0.69928	1.07883	1.39967
1.56466	0.96032	0.70157	1.10284	1.32805
1.59534	0.95288	0.69908	1.11331	1.23617
1.62602	0.93596	0.69075	1.10848	1.12689
1.6567	0.90971	0.67576	1.08763	1.00404
1.68738	0.87454	0.65366	1.05117	0.87232
1.71806	0.83108	0.62439	1.00065	0.73732
1.74874	0.78018	0.58827	0.93878	0.60549
1.77942	0.72287	0.54603	0.86938	0.48422
1.8101	0.66038	0.49869	0.79726	0.38181
1.84078	0.59404	0.44759	0.72794	0.30637
1.87146	0.52533	0.39427	0.66708	0.26154
1.90214	0.45581	0.34049	0.61948	0.24027
1.93282	0.38714	0.28825	0.58771	0.2267
1.9635	0.32112	0.23993	0.57099	0.20632
1.99418	0.25981	0.19858	0.56527	0.17285
2.02485	0.20569	0.16824	0.56471	0.13507
2.05553	0.1621	0.15327	0.56343	0.13615
2.08621	0.1332	0.15536	0.55676	0.21441
2.11689	0.12182	0.17124	0.5417	0.34275
2.14757	0.12523	0.19527	0.51691	0.4984
2.17825	0.13612	0.22277	0.48252	0.67016
2.20893	0.14801	0.2507	0.43995	0.84975
2.23961	0.15719	0.27705	0.39164	1.0296
2.27029	0.16192	0.30038	0.34097	1.20239
2.30097	0.16161	0.31949	0.29212	1.36124
2.33165	0.15632	0.33335	0.24991	1.49989
2.36233	0.14654	0.34113	0.21908	1.613
2.39301	0.13313	0.34216	0.20244	1.69639
2.42369	0.11732	0.33605	0.1987	1.74732
2.45437	0.10087	0.32273	0.20274	1.7646
2.48505	0.08636	0.30248	0.20862	1.7488
2.51573	0.07735	0.27597	0.21195	1.70225
2.54641	0.07714	0.24432	0.21033	1.62914
2.57709	0.08599	0.20911	0.20304	1.53543
2.60777	0.10089	0.17256	0.19064	1.42877
2.63845	0.11852	0.13786	0.17462	1.31829
2.66913	0.13654	0.10982	0.15725	1.214
2.69981	0.15354	0.09492	0.14127	1.12572
2.73049	0.16864	0.09674	0.12944	1.06118
2.76117	0.18132	0.11032	0.12355	1.02364
2.79185	0.1913	0.1275	0.12339	1.01059
2.82252	0.19845	0.1428	0.12686	1.01452
2.8532	0.20279	0.15339	0.13118	1.02568
2.88388	0.20442	0.15796	0.134	1.03477
2.91456	0.20353	0.1561	0.13387	1.03458
2.94524	0.20036	0.148	0.13013	1.02049
2.97592	0.19521	0.13431	0.12282	0.99031
3.0066	0.18837	0.11598	0.1125	0.94397
3.03728	0.18019	0.0942	0.10014	0.88304
3.06796	0.171	0.07032	0.08702	0.81031
3.09864	0.16113	0.04573	0.07462	0.72935
3.12932	0.15092	0.02184	0.06447	0.64415
3.16	0.14069	0.00317	0.05769	0.55868
3.19068	0.13076	0.01997	0.05438	0.47652
3.22136	0.12146	0.03529	0.05344	0.4005
3.25204	0.1131	0.04635	0.05321	0.33235
3.28272	0.10594	0.05281	0.05229	0.27251
3.3134	0.10021	0.05465	0.0499	0.2201
3.34408	0.09605	0.05218	0.04581	0.1733
3.37476	0.09348	0.04591	0.04022	0.13004
3.40544	0.09237	0.0366	0.03368	0.08889
3.43612	0.09248	0.0252	0.027	0.0507
3.4668	0.0935	0.01314	0.02133	0.02876
3.49748	0.09507	0.00687	0.01805	0.05013
3.52816	0.09689	0.01598	0.01779	0.08419
3.55884	0.09868	0.02658	0.01948	0.11626
3.58952	0.10023	0.0354	0.02152	0.14273
3.62019	0.10138	0.04166	0.02301	0.16161
3.65087	0.10205	0.04499	0.02374	0.17167
3.68155	0.10218	0.04527	0.02401	0.17244
3.71223	0.10177	0.04261	0.02442	0.1644
3.74291	0.10084	0.03734	0.02559	0.14921
3.77359	0.09944	0.02997	0.02781	0.13033
3.80427	0.09762	0.02127	0.03086	0.11403
3.83495	0.09546	0.01263	0.03419	0.10935
3.86563	0.093	0.0087	0.03716	0.12213
3.89631	0.0903	0.01416	0.03925	0.14861
3.92699	0.0874	0.02194	0.04004	0.18092
3.95767	0.08433	0.02883	0.03934	0.21286
3.98835	0.08113	0.03395	0.03712	0.24038
4.01903	0.07783	0.03693	0.03359	0.2609
4.04971	0.07445	0.03767	0.02921	0.27298
4.08039	0.07105	0.03627	0.0249	0.27622
4.11107	0.06769	0.03304	0.02212	0.27134
4.14175	0.06445	0.02851	0.02248	0.26037
4.17243	0.06143	0.02349	0.02617	0.24695
4.20311	0.05873	0.0192	0.03187	0.23645
4.23379	0.05646	0.01719	0.03821	0.23526
4.26447	0.0547	0.01816	0.04429	0.24828
4.29515	0.05348	0.02092	0.0496	0.27628
4.32583	0.05278	0.02378	0.05386	0.31597
4.35651	0.05254	0.02562	0.05695	0.36251
4.38719	0.05261	0.02588	0.05889	0.41134
4.41786	0.05285	0.02431	0.05978	0.45884
4.44854	0.05309	0.02097	0.0598	0.50221
4.47922	0.05318	0.01627	0.05915	0.53941
4.5099	0.05298	0.01154	0.05806	0.569
4.54058	0.05241	0.01064	0.0567	0.59007
4.57126	0.0514	0.01602	0.05521	0.6021
4.60194	0.04992	0.0242	0.05367	0.60497
4.63262	0.04799	0.03294	0.05209	0.59882
4.6633	0.04563	0.04129	0.05045	0.58404
4.69398	0.04291	0.04865	0.04868	0.56118
4.72466	0.03994	0.05461	0.04675	0.53093
4.75534	0.03681	0.05891	0.04463	0.49406
4.78602	0.03367	0.0614	0.0423	0.45143
4.8167	0.03066	0.06207	0.0398	0.40393
4.84738	0.02792	0.06105	0.03715	0.35252
4.87806	0.0256	0.05857	0.0344	0.29821
4.90874	0.0238	0.05499	0.0316	0.24204
4.93942	0.02256	0.05077	0.02879	0.18514
4.9701	0.02185	0.04644	0.02601	0.12871
5.00078	0.02156	0.04251	0.02327	0.07417
5.03146	0.02153	0.03943	0.02062	0.02545
5.06214	0.0216	0.03743	0.01811	0.03357
5.09282	0.02164	0.03646	0.01579	0.0756
5.1235	0.02155	0.03618	0.01377	0.11387
5.15418	0.02125	0.03616	0.01217	0.14618
5.18486	0.02073	0.03601	0.01109	0.17176
5.21553	0.01998	0.03546	0.01058	0.19017
5.24621	0.01901	0.03439	0.01056	0.20125
5.27689	0.01787	0.03281	0.01088	0.20509
5.30757	0.0166	0.03081	0.01139	0.20201
5.33825	0.01525	0.02853	0.01196	0.19254
5.36893	0.0139	0.02616	0.01256	0.17742
5.39961	0.0126	0.02385	0.0132	0.15756
5.43029	0.01142	0.02174	0.01391	0.13402
5.46097	0.01041	0.01988	0.01474	0.10803
5.49165	0.00959	0.01834	0.0157	0.08104
5.52233	0.00897	0.01713	0.01679	0.05522
5.55301	0.0085	0.01628	0.01796	0.03558
5.58369	0.00814	0.01583	0.01912	0.0338
5.61437	0.00781	0.01582	0.0202	0.04918
5.64505	0.00745	0.0162	0.02111	0.06869
5.67573	0.00701	0.01685	0.02176	0.0873
5.70641	0.00648	0.0176	0.02212	0.10356
5.73709	0.00585	0.01822	0.02213	0.11701
5.76777	0.00513	0.01851	0.02178	0.12761
5.79845	0.00441	0.01832	0.02109	0.13552
5.82913	0.00378	0.01754	0.02007	0.14104
5.85981	0.00345	0.01615	0.0188	0.14449
5.89049	0.00358	0.01417	0.01736	0.1462
5.92117	0.00416	0.0117	0.01586	0.14644
5.95185	0.00502	0.00891	0.01445	0.14538
5.98253	0.00602	0.00607	0.01328	0.14308
6.0132	0.00703	0.00373	0.01252	0.13953
6.04388	0.00798	0.00327	0.01223	0.13465
6.07456	0.00883	0.0048	0.01235	0.12837
6.10524	0.00955	0.00668	0.01275	0.12064
6.13592	0.01013	0.00834	0.01322	0.11152
6.1666	0.01056	0.00978	0.01357	0.10118
6.19728	0.01086	0.01121	0.01366	0.08992
6.22796	0.01103	0.01297	0.01341	0.07821
6.25864	0.0111	0.01536	0.01275	0.06667
6.28932	0.0111	0.01848	0.01169	0.05613
6.32	0.01106	0.02224	0.01028	0.04753
6.35068	0.011	0.0264	0.00862	0.04171
6.38136	0.01095	0.03066	0.00689	0.0389
6.41204	0.01091	0.03469	0.00544	0.03831
6.44272	0.0109	0.03818	0.00482	0.0385
6.4734	0.01089	0.04089	0.00538	0.03809
6.50408	0.01088	0.04257	0.0067	0.03613
6.53476	0.01085	0.0431	0.00821	0.03208
6.56544	0.01078	0.04237	0.00958	0.02571
6.59612	0.01065	0.04039	0.01062	0.01701
6.6268	0.01046	0.03722	0.01124	0.00616
6.65748	0.01023	0.033	0.01139	0.00666
6.68816	0.00995	0.02791	0.01108	0.02099
6.71884	0.00964	0.0222	0.01033	0.03653
6.74952	0.00934	0.01615	0.00919	0.0529
6.7802	0.00906	0.01007	0.00773	0.06975
6.81087	0.00882	0.00447	0.00606	0.08675
6.84155	0.00863	0.00294	0.00428	0.10363
6.87223	0.00849	0.00708	0.00247	0.12015
6.90291	0.00839	0.01103	0.000767933	0.1361
6.93359	0.00829	0.01417	0.000863905	0.15127
6.96427	0.00817	0.01639	0.00218	0.16547
6.99495	0.00799	0.01771	0.00322	0.17847
7.02563	0.00774	0.0182	0.00398	0.19001
7.05631	0.00738	0.01799	0.00443	0.19981
7.08699	0.00692	0.01726	0.00463	0.20758
7.11767	0.00634	0.01618	0.00464	0.21304
7.14835	0.00567	0.01493	0.00456	0.21593
7.17903	0.00492	0.01365	0.00449	0.2161
7.20971	0.00413	0.01239	0.00453	0.21346
7.24039	0.00333	0.01115	0.00474	0.2081
7.27107	0.00259	0.00986	0.00507	0.20027
7.30175	0.00203	0.00842	0.00547	0.19043
7.33243	0.00179	0.00678	0.00584	0.17926
7.36311	0.00192	0.00493	0.00612	0.16766
7.39379	0.00227	0.0031	0.00627	0.15673
7.42447	0.00266	0.00248	0.00627	0.14762
7.45515	0.003	0.00417	0.00612	0.14135
7.48583	0.00324	0.00671	0.00585	0.13848
7.51651	0.00339	0.00939	0.00551	0.13886
7.54719	0.00344	0.01198	0.00514	0.14167
7.57787	0.00345	0.01433	0.00481	0.1457
7.60854	0.00345	0.01634	0.00454	0.14968
7.63922	0.00351	0.01797	0.00435	0.15249
7.6699	0.00369	0.01918	0.0042	0.15331
7.70058	0.004	0.01999	0.00405	0.15161
7.73126	0.00445	0.02044	0.00384	0.14717
7.76194	0.00498	0.0206	0.00353	0.13998
7.79262	0.00556	0.02058	0.0031	0.13031
7.8233	0.00613	0.02049	0.00254	0.11859
7.85398	0.00665	0.02044	0.00186	0.10546
7.88466	0.00709	0.02052	0.00112	0.0917
7.91534	0.00742	0.02082	0.000563633	0.07828
7.94602	0.00762	0.02136	0.000973795	0.06632
7.9767	0.00769	0.02216	0.00177	0.05706
8.00738	0.00761	0.02317	0.00257	0.05147
8.03806	0.0074	0.02434	0.00327	0.04969
8.06874	0.00706	0.02562	0.00384	0.05067
8.09942	0.0066	0.02691	0.00423	0.05281
8.1301	0.00606	0.02815	0.00444	0.05474
8.16078	0.00545	0.02927	0.00445	0.05561
8.19146	0.00479	0.03023	0.00427	0.055
8.22214	0.00412	0.03098	0.00391	0.05282
8.25282	0.00347	0.03151	0.00339	0.04924
8.2835	0.00286	0.03183	0.00276	0.04457
8.31418	0.00235	0.03195	0.00207	0.03932
8.34486	0.00196	0.0319	0.00137	0.03415
8.37554	0.00174	0.03171	0.000807901	0.02987
8.40621	0.0017	0.03141	0.000740787	0.02728
8.43689	0.00181	0.031	0.00112	0.02678
8.46757	0.002	0.03046	0.00152	0.02805
8.49825	0.00223	0.02972	0.00181	0.0302
8.52893	0.00248	0.02874	0.00194	0.03239
8.55961	0.00272	0.02743	0.0019	0.03401
8.59029	0.00297	0.02573	0.0017	0.03473
8.62097	0.0032	0.02358	0.00138	0.03439
8.65165	0.00342	0.02098	0.00105	0.033
8.68233	0.00361	0.01794	0.00101	0.03072
8.71301	0.00377	0.01451	0.00143	0.02784
8.74369	0.0039	0.01081	0.0021	0.02489
8.77437	0.00399	0.00701	0.00286	0.02266
8.80505	0.00403	0.00357	0.00361	0.02211
8.83573	0.00404	0.00293	0.0043	0.02384
8.86641	0.00403	0.00572	0.00489	0.02764
8.89709	0.004	0.00878	0.00536	0.03278
8.92777	0.00399	0.01143	0.00568	0.03855
8.95845	0.00399	0.0135	0.00585	0.04446
8.98913	0.00403	0.01486	0.00587	0.05014
9.01981	0.00411	0.0155	0.00574	0.05535
9.05049	0.00424	0.0154	0.00548	0.05991
9.08117	0.00439	0.01461	0.00512	0.06372
9.11185	0.00455	0.01321	0.00468	0.06668
9.14253	0.0047	0.01132	0.00418	0.06875
9.17321	0.00482	0.00908	0.00367	0.06993
9.20388	0.00488	0.00663	0.00317	0.07021
9.23456	0.00487	0.00416	0.00271	0.06963
9.26524	0.0048	0.00184	0.00233	0.06823
9.29592	0.00464	0.000781034	0.00207	0.06606
9.3266	0.00441	0.0023	0.00193	0.06318
9.35728	0.00412	0.00362	0.00193	0.05964
9.38796	0.00378	0.00451	0.00204	0.05553
9.41864	0.00342	0.00501	0.00221	0.05091
9.44932	0.00307	0.00526	0.00241	0.04585
9.48	0.00278	0.00553	0.00261	0.04045
9.51068	0.00258	0.00614	0.00278	0.03481
9.54136	0.00249	0.00729	0.00291	0.02903
9.57204	0.00253	0.00896	0.00297	0.02324
9.60272	0.00264	0.01096	0.00295	0.01759
9.6334	0.0028	0.01311	0.00284	0.01228
9.66408	0.00294	0.01521	0.00263	0.00768
9.69476	0.00304	0.01712	0.00231	0.00492
9.72544	0.00308	0.01872	0.0019	0.00572
9.75612	0.00303	0.01992	0.00139	0.00832
9.7868	0.0029	0.02066	0.000815246	0.01088
9.81748	0.00268	0.02093	0.000307408	0.01291
9.84816	0.00238	0.02073	0.000707768	0.01429
9.87884	0.002	0.02012	0.00143	0.01504
9.90952	0.00156	0.01916	0.00219	0.01519
9.9402	0.00108	0.01795	0.00292	0.01488
9.97088	0.000588296	0.01658	0.00361	0.01427
