# Supplementary material for: Photoreforming of solid waste on 1 m2 scale using single-source precursor-derived co-catalyst films
Source: Nat Chem Eng. 2026 Jun 24;3(6):351–62. doi: 10.1038/s44286-026-00406-y (PMC13293892; doi:10.1038/s44286-026-00406-y)
Supplement: Supplementary file 4 — Source data for Figs. 1–5. [file 44286_2026_406_MOESM4_ESM.zip › Source data main figures/Figure 3/3g.xlsx]

## Sheet: Sheet 1
Substrate	Formate (μmol cm-2 h-1)	Error	Acetate (μmol cm-2 h-1)	Error
Pre-treated cellulose	0.15251	0.0222	0.07357	0.01084
