# Supplementary material for: Photoreforming of solid waste on 1 m2 scale using single-source precursor-derived co-catalyst films
Source: Nat Chem Eng. 2026 Jun 24;3(6):351–62. doi: 10.1038/s44286-026-00406-y (PMC13293892; doi:10.1038/s44286-026-00406-y)
Supplement: Supplementary file 4 — Source data for Figs. 1–5. [file 44286_2026_406_MOESM4_ESM.zip › Source data main figures/Figure 3/3a.xlsx]

## Sheet: Sheet1
SSP concentration (M)	H2 (μmol cm-2 h-1)	Error
0	0.03985	0.000670759
0.02	0.88445	0.09316
0.04	1.25987	0.13703
0.06	1.07802	0.07397
0.08	1.03066	0.00288
0.1	0.90035	0.09328
