# Supplementary material for: Photoreforming of solid waste on 1 m2 scale using single-source precursor-derived co-catalyst films
Source: Nat Chem Eng. 2026 Jun 24;3(6):351–62. doi: 10.1038/s44286-026-00406-y (PMC13293892; doi:10.1038/s44286-026-00406-y)
Supplement: Supplementary file 4 — Source data for Figs. 1–5. [file 44286_2026_406_MOESM4_ESM.zip › Source data main figures/Figure 2/2b.xlsx]

## Sheet: Sheet1
Al:SrTiO3|Co-SSPs		Co-SSP
Angle (°)	Intensity (a.u.)	Angle (°)	Intensity (a.u.)
20	978.3	20	1680.5
20.01	968.2	20.01	1702.1
20.02	951.2	20.02	1712.4
20.03	927.3	20.03	1711.2
20.04	946.1	20.04	1698.7
20.05	972.7	20.05	1692.7
20.06	990.6	20.06	1736.9
20.07	996.6	20.07	1748.8
20.08	989.4	20.08	1725.5
20.09	985.6	20.09	1705
20.1	981.1	20.1	1690.3
20.11	967.4	20.11	1707
20.12	958.9	20.12	1712.9
20.13	956.5	20.13	1706.4
20.14	940.3	20.14	1712.1
20.15	926.7	20.15	1717.7
20.16	956.6	20.16	1699.2
20.17	980.3	20.17	1704.7
20.18	996.5	20.18	1739.4
20.19	980.8	20.19	1691.8
20.2	961.3	20.2	1634.1
20.21	982.2	20.21	1680.8
20.22	978.5	20.22	1699.4
20.23	943.2	20.23	1682
20.24	928.1	20.24	1703.7
20.25	922	20.25	1732
20.26	942.3	20.26	1711.7
20.27	953.2	20.27	1707.9
20.28	951.4	20.28	1726.4
20.29	964.1	20.29	1757.6
20.3	980.1	20.3	1788.5
20.31	981.3	20.31	1769.9
20.32	979	20.32	1752.6
20.33	971.9	20.33	1737
20.34	964.2	20.34	1728.6
20.35	957	20.35	1726.7
20.36	956.4	20.36	1779.3
20.37	977	20.37	1786.2
20.38	1029.7	20.38	1723.9
20.39	1002.2	20.39	1735.7
20.4	949.7	20.4	1772.5
20.41	980.2	20.41	1763.5
20.42	991.6	20.42	1745.5
20.43	972.5	20.43	1713.2
20.44	941.8	20.44	1712.5
20.45	909.1	20.45	1724.4
20.46	934.2	20.46	1732.7
20.47	944.7	20.47	1752.5
20.48	930.3	20.48	1791.4
20.49	937.7	20.49	1769.4
20.5	954.9	20.5	1724.5
20.51	986	20.51	1774.8
20.52	999.6	20.52	1805.5
20.53	981.6	20.53	1801.3
20.54	973.9	20.54	1792.2
20.55	970.8	20.55	1781
20.56	958.2	20.56	1783.4
20.57	946.3	20.57	1776.9
20.58	935.5	20.58	1753.6
20.59	922.3	20.59	1730.7
20.6	908.2	20.6	1708.2
20.61	963.8	20.61	1781.8
20.62	981.5	20.62	1804.8
20.63	922.9	20.63	1725.8
20.64	925.5	20.64	1734.6
20.65	959.6	20.65	1788.4
20.66	938.7	20.66	1758.8
20.67	934.5	20.67	1739.9
20.68	967.4	20.68	1745.9
20.69	960.4	20.69	1764.7
20.7	931.7	20.7	1790.4
20.71	906.5	20.71	1781.1
20.72	891.4	20.72	1774.7
20.73	899.2	20.73	1777.1
20.74	936.1	20.74	1781.4
20.75	990	20.75	1786.8
20.76	955.1	20.76	1793.9
20.77	924.2	20.77	1786.4
20.78	911	20.78	1743.3
20.79	904.1	20.79	1728.5
20.8	901.2	20.8	1730.9
20.81	910.7	20.81	1733.8
20.82	924.3	20.82	1746.7
20.83	947.1	20.83	1785
20.84	951.3	20.84	1772.4
20.85	943.5	20.85	1726.9
20.86	936.3	20.86	1741.9
20.87	944.8	20.87	1760.8
20.88	996.9	20.88	1778.7
20.89	987.1	20.89	1739.8
20.9	935	20.9	1662
20.91	941.5	20.91	1701.3
20.92	943.8	20.92	1737.4
20.93	919.3	20.93	1735
20.94	931.6	20.94	1735.4
20.95	970.5	20.95	1737.8
20.96	958.8	20.96	1759.2
20.97	944.9	20.97	1788.7
20.98	940.1	20.98	1837.8
20.99	949.2	20.99	1840
21	968.9	21	1806.5
21.01	946.3	21.01	1792.8
21.02	926.6	21.02	1781.4
21.03	933.8	21.03	1770.1
21.04	947.6	21.04	1773.9
21.05	966.8	21.05	1790.1
21.06	941.5	21.06	1810
21.07	910.8	21.07	1820.2
21.08	881.5	21.08	1792.7
21.09	887.7	21.09	1781.6
21.1	924.2	21.1	1784.6
21.11	922.2	21.11	1789.2
21.12	922	21.12	1793.1
21.13	952.6	21.13	1793.7
21.14	965.1	21.14	1788.6
21.15	961.5	21.15	1778.5
21.16	972.8	21.16	1814.4
21.17	984.3	21.17	1844
21.18	986.1	21.18	1811.7
21.19	985.5	21.19	1790.2
21.2	982.5	21.2	1778.8
21.21	961.8	21.21	1778.5
21.22	945.2	21.22	1782.3
21.23	963.7	21.23	1795.4
21.24	958	21.24	1794.8
21.25	928.1	21.25	1780.5
21.26	947.3	21.26	1811.2
21.27	968.4	21.27	1842.2
21.28	945.7	21.28	1824.2
21.29	942.7	21.29	1807.4
21.3	960.7	21.3	1791.9
21.31	961.6	21.31	1772.4
21.32	957.1	21.32	1759.1
21.33	943.9	21.33	1787.2
21.34	933	21.34	1793.8
21.35	924.7	21.35	1776.4
21.36	933.6	21.36	1796
21.37	943	21.37	1815.3
21.38	928.1	21.38	1771.6
21.39	922.5	21.39	1759.8
21.4	927.9	21.4	1785.6
21.41	943.2	21.41	1804.2
21.42	955.9	21.42	1816.5
21.43	929.6	21.43	1794.9
21.44	918.5	21.44	1792.9
21.45	926.3	21.45	1815
21.46	931.2	21.46	1805.6
21.47	938.9	21.47	1791.2
21.48	976.6	21.48	1812.1
21.49	973.6	21.49	1832.6
21.5	917.4	21.5	1852.3
21.51	929.1	21.51	1844.7
21.52	957.1	21.52	1831.4
21.53	936.8	21.53	1846.3
21.54	926.8	21.54	1844.2
21.55	930.9	21.55	1818.5
21.56	919.9	21.56	1792.7
21.57	905.1	21.57	1770.6
21.58	906.9	21.58	1791.6
21.59	916.3	21.59	1824.4
21.6	936.6	21.6	1874.7
21.61	915.2	21.61	1837
21.62	881.7	21.62	1772.1
21.63	891.8	21.63	1773.9
21.64	919.9	21.64	1790.1
21.65	975.5	21.65	1828.4
21.66	979.8	21.66	1804
21.67	965.2	21.67	1760.5
21.68	968.8	21.68	1808.9
21.69	962.8	21.69	1833.3
21.7	941.3	21.7	1818.4
21.71	926.1	21.71	1803.4
21.72	914.4	21.72	1790.1
21.73	925.2	21.73	1819.4
21.74	931.3	21.74	1830.1
21.75	929.5	21.75	1808.6
21.76	941.9	21.76	1821.1
21.77	959.2	21.77	1847.9
21.78	926.3	21.78	1844.9
21.79	901.2	21.79	1849.8
21.8	890.4	21.8	1868.9
21.81	903.3	21.81	1853
21.82	927	21.82	1821
21.83	930	21.83	1818
21.84	924.9	21.84	1827
21.85	903.9	21.85	1859.3
21.86	904.2	21.86	1866
21.87	915	21.87	1860
21.88	953.8	21.88	1839.7
21.89	974.5	21.89	1836
21.9	957.8	21.9	1866.5
21.91	952	21.91	1837
21.92	952	21.92	1776
21.93	958.5	21.93	1814.5
21.94	955.1	21.94	1837.1
21.95	930	21.95	1821.6
21.96	924.1	21.96	1856.3
21.97	928.9	21.97	1919.2
21.98	945.8	21.98	1852.5
21.99	961.4	21.99	1804.6
22	972.8	22	1810
22.01	981.5	22.01	1799.6
22.02	988.7	22.02	1779.8
22.03	947.2	22.03	1814.5
22.04	917.2	22.04	1834
22.05	921.4	22.05	1809.4
22.06	937.7	22.06	1804.4
22.07	961.7	22.07	1811.6
22.08	944.4	22.08	1842.5
22.09	935.7	22.09	1869.4
22.1	956.7	22.1	1882
22.11	947.7	22.11	1852.8
22.12	919	22.12	1796
22.13	950.4	22.13	1784.2
22.14	971.6	22.14	1795.8
22.15	950.6	22.15	1864.7
22.16	944.1	22.16	1875.4
22.17	947.7	22.17	1845.5
22.18	944.2	22.18	1867.7
22.19	946.2	22.19	1878.4
22.2	967.1	22.2	1839.5
22.21	964.3	22.21	1843.3
22.22	944	22.22	1878.6
22.23	913.3	22.23	1877.7
22.24	897.9	22.24	1871.6
22.25	936.2	22.25	1861.5
22.26	931.2	22.26	1853.3
22.27	892.3	22.27	1846.7
22.28	928.5	22.28	1834.3
22.29	959.8	22.29	1816
22.3	940.7	22.3	1779.5
22.31	931.3	22.31	1767.6
22.32	930.1	22.32	1776
22.33	919	22.33	1850.5
22.34	910	22.34	1908
22.35	914.8	22.35	1864.3
22.36	942.6	22.36	1828.3
22.37	990.5	22.37	1799
22.38	977.9	22.38	1840
22.39	966.6	22.39	1875
22.4	1000.7	22.4	1838.5
22.41	1009.8	22.41	1782
22.42	996.1	22.42	1707.2
22.43	981.3	22.43	1746.4
22.44	968.6	22.44	1791.2
22.45	966.2	22.45	1770.3
22.46	959.2	22.46	1790.1
22.47	947.9	22.47	1849.3
22.48	938	22.48	1831
22.49	934.9	22.49	1807.2
22.5	964.2	22.5	1832.3
22.51	972.2	22.51	1848
22.52	958.4	22.52	1853.9
22.53	952.1	22.53	1879.6
22.54	961.7	22.54	1905.8
22.55	1051.4	22.55	1911.2
22.56	1086.8	22.56	1895.6
22.57	1063.4	22.57	1857.3
22.58	1076.9	22.58	1888.3
22.59	1105.1	22.59	1924.4
22.6	1171	22.6	1891.5
22.61	1202.1	22.61	1867.6
22.62	1193.7	22.62	1853.8
22.63	1249.2	22.63	1872.9
22.64	1319.7	22.64	1896.4
22.65	1380.7	22.65	1891.6
22.66	1459.1	22.66	1891.2
22.67	1558.5	22.67	1896
22.68	1744.1	22.68	1939.7
22.69	1948.8	22.69	1975.9
22.7	2116.3	22.7	1868.2
22.71	2331.9	22.71	1804.8
22.72	2608.4	22.72	1797.7
22.73	2830	22.73	1823.6
22.74	3001.9	22.74	1856.5
22.75	2869.7	22.75	1861.3
22.76	2663.2	22.76	1880.4
22.77	2357.4	22.77	1918.7
22.78	2199.7	22.78	1928.5
22.79	2085.7	22.79	1927.4
22.8	1929.5	22.8	1908.2
22.81	1776.5	22.81	1883.6
22.82	1628.1	22.82	1851.3
22.83	1432.1	22.83	1871.9
22.84	1228.1	22.84	1907.4
22.85	1133	22.85	1898.4
22.86	1082	22.86	1888
22.87	1097	22.87	1875.4
22.88	1100.1	22.88	1862.4
22.89	1096.8	22.89	1852.2
22.9	1058.5	22.9	1889.3
22.91	1040.8	22.91	1912.9
22.92	1055.8	22.92	1915.3
22.93	1074.6	22.93	1913
22.94	1091.3	22.94	1909.5
22.95	1032.7	22.95	1920.9
22.96	1002	22.96	1924.2
22.97	1018.2	22.97	1914
22.98	1020.1	22.98	1911.4
22.99	1015.6	22.99	1912.3
23	1002.4	23	1922.5
23.01	991.6	23.01	1918
23.02	985	23.02	1887.5
23.03	952.9	23.03	1888.3
23.04	911.3	23.04	1903.1
23.05	980.1	23.05	1906.7
23.06	1013.6	23.06	1914.4
23.07	980.7	23.07	1930
23.08	965.1	23.08	1939
23.09	957.9	23.09	1944.7
23.1	941.8	23.1	1884.3
23.11	920.6	23.11	1847.8
23.12	889.5	23.12	1859.2
23.13	898.4	23.13	1864.6
23.14	927.8	23.14	1867
23.15	926.8	23.15	1897.3
23.16	927.3	23.16	1904.4
23.17	931.5	23.17	1861.9
23.18	909.3	23.18	1824.8
23.19	872.8	23.19	1790.7
23.2	922.9	23.2	1800.5
23.21	948.2	23.21	1804.9
23.22	912.8	23.22	1794.7
23.23	890.1	23.23	1816.1
23.24	874.5	23.24	1855.6
23.25	868.8	23.25	1895.7
23.26	876.3	23.26	1912.4
23.27	914.6	23.27	1872.9
23.28	920.8	23.28	1840.1
23.29	907.6	23.29	1811.4
23.3	914.4	23.3	1847.6
23.31	920.8	23.31	1865.1
23.32	923.8	23.32	1826.2
23.33	931.2	23.33	1827.8
23.34	941.4	23.34	1855.3
23.35	911.1	23.35	1829.5
23.36	890.4	23.36	1804.5
23.37	902.9	23.37	1791.3
23.38	916.2	23.38	1807
23.39	930	23.39	1842.3
23.4	896.7	23.4	1850
23.41	874.3	23.41	1855.7
23.42	895.3	23.42	1862.3
23.43	914.1	23.43	1865
23.44	931.5	23.44	1865
23.45	912.8	23.45	1861.7
23.46	905.2	23.46	1853
23.47	943.5	23.47	1827.8
23.48	946.7	23.48	1822.4
23.49	923.4	23.49	1832
23.5	910.3	23.5	1829.2
23.51	902.9	23.51	1833.1
23.52	911.3	23.52	1864.2
23.53	915	23.53	1859.7
23.54	915	23.54	1826.8
23.55	882.2	23.55	1814.5
23.56	861.9	23.56	1817.5
23.57	903.8	23.57	1866.5
23.58	905.1	23.58	1862.7
23.59	872.2	23.59	1814.2
23.6	890.4	23.6	1808
23.61	916.8	23.61	1815.5
23.62	945.5	23.62	1853.2
23.63	949.5	23.63	1870.7
23.64	931.6	23.64	1870.1
23.65	913.1	23.65	1852.5
23.66	901.5	23.66	1831.1
23.67	920	23.67	1804.8
23.68	920.1	23.68	1813.3
23.69	902.7	23.69	1854.6
23.7	904.5	23.7	1826.6
23.71	912.6	23.71	1802.1
23.72	933.6	23.72	1854.8
23.73	929.9	23.73	1863
23.74	901.7	23.74	1827.1
23.75	922.4	23.75	1822
23.76	936.4	23.76	1824.3
23.77	864	23.77	1832.7
23.78	857.1	23.78	1843.4
23.79	918.8	23.79	1856.6
23.8	933.9	23.8	1853.1
23.81	934.7	23.81	1847.1
23.82	911.9	23.82	1847.7
23.83	899.7	23.83	1862.5
23.84	899.1	23.84	1893
23.85	907.2	23.85	1887.4
23.86	914.2	23.86	1873.5
23.87	901.1	23.87	1862.1
23.88	899.5	23.88	1854.1
23.89	911.5	23.89	1849.9
23.9	903.1	23.9	1857
23.91	887.9	23.91	1862.1
23.92	862.2	23.92	1829.1
23.93	864.4	23.93	1802.9
23.94	900.9	23.94	1785
23.95	920.2	23.95	1807.1
23.96	932.4	23.96	1833.6
23.97	926.4	23.97	1801.2
23.98	909.2	23.98	1809.8
23.99	877.5	23.99	1871.5
24	890.6	24	1862.2
24.01	913.3	24.01	1830.4
24.02	894.7	24.02	1791.5
24.03	874.9	24.03	1767.2
24.04	853.4	24.04	1763
24.05	873.6	24.05	1784.9
24.06	903.9	24.06	1813.9
24.07	890.1	24.07	1824.6
24.08	870.3	24.08	1805.6
24.09	841.5	24.09	1743.3
24.1	831.8	24.1	1772.5
24.11	830.7	24.11	1831
24.12	857.1	24.12	1846.6
24.13	882.5	24.13	1839.2
24.14	906.4	24.14	1796.7
24.15	932.5	24.15	1841.8
24.16	955.3	24.16	1912.6
24.17	905.1	24.17	1849.2
24.18	870.3	24.18	1802
24.19	860.8	24.19	1781.1
24.2	852.9	24.2	1838.4
24.21	847.5	24.21	1920
24.22	884.6	24.22	1819.5
24.23	904	24.23	1784
24.24	893.3	24.24	1860
24.25	890.8	24.25	1895.5
24.26	892.1	24.26	1912.3
24.27	896.3	24.27	1884.8
24.28	895.6	24.28	1871.9
24.29	886	24.29	1885.7
24.3	894.5	24.3	1878.1
24.31	911.3	24.31	1861.2
24.32	934	24.32	1876.2
24.33	948.8	24.33	1887.4
24.34	948.2	24.34	1891.6
24.35	909.9	24.35	1863.7
24.36	853	24.36	1820
24.37	863.8	24.37	1823.6
24.38	878.7	24.38	1825
24.39	902	24.39	1822
24.4	922.6	24.4	1841.5
24.41	941.7	24.41	1872.6
24.42	888.9	24.42	1860
24.43	849.7	24.43	1836.9
24.44	842.6	24.44	1792
24.45	844.2	24.45	1821.5
24.46	850.8	24.46	1892.1
24.47	852.7	24.47	1894
24.48	864.3	24.48	1881
24.49	898.4	24.49	1837.9
24.5	911	24.5	1818.2
24.51	911	24.51	1812.2
24.52	892.1	24.52	1880.3
24.53	878.2	24.53	1909.3
24.54	878.8	24.54	1833.9
24.55	870.5	24.55	1793.9
24.56	856.7	24.56	1776
24.57	919.4	24.57	1784.6
24.58	948.1	24.58	1789.7
24.59	875.7	24.59	1781.3
24.6	850.3	24.6	1809.1
24.61	855.6	24.61	1860.5
24.62	891.2	24.62	1829.4
24.63	911.8	24.63	1801.8
24.64	884.3	24.64	1801.2
24.65	881.8	24.65	1793.9
24.66	896.8	24.66	1782
24.67	898	24.67	1828.3
24.68	901.7	24.68	1855.4
24.69	916.7	24.69	1808.7
24.7	904	24.7	1810.1
24.71	871.1	24.71	1846.6
24.72	879.4	24.72	1829.9
24.73	889.4	24.73	1811.2
24.74	891.2	24.74	1803.4
24.75	884.6	24.75	1766.3
24.76	871.4	24.76	1706.4
24.77	865.7	24.77	1784.9
24.78	873.3	24.78	1861.1
24.79	924.1	24.79	1870.7
24.8	920	24.8	1864.8
24.81	870.9	24.81	1846.2
24.82	888.1	24.82	1849.8
24.83	908.5	24.83	1853.6
24.84	906.1	24.84	1847
24.85	887	24.85	1860.7
24.86	853.5	24.86	1891.8
24.87	864	24.87	1842.6
24.88	877.2	24.88	1802.3
24.89	873	24.89	1850.2
24.9	887.3	24.9	1852
24.91	918.4	24.91	1811.9
24.92	902.1	24.92	1833.5
24.93	883	24.93	1852
24.94	888.4	24.94	1807.7
24.95	888.3	24.95	1783.9
24.96	882.9	24.96	1779.7
24.97	891	24.97	1799.1
24.98	904.9	24.98	1818.8
24.99	934.2	24.99	1817.6
25	941.6	25	1803.6
25.01	926.6	25.01	1776.7
25.02	943.3	25.02	1769
25.03	963.7	25.03	1766.6
25.04	968.5	25.04	1770.8
25.05	965.2	25.05	1785.1
25.06	953.2	25.06	1810.3
25.07	938.9	25.07	1814.5
25.08	930.3	25.08	1809.9
25.09	960.8	25.09	1780.5
25.1	1000.1	25.1	1780.2
25.11	1049.1	25.11	1812.5
25.12	1061.9	25.12	1794.1
25.13	1062.7	25.13	1770.4
25.14	1044.8	25.14	1797.4
25.15	1057.1	25.15	1818
25.16	1105.6	25.16	1831.2
25.17	1109	25.17	1831.2
25.18	1101.1	25.18	1831.6
25.19	1102.3	25.19	1863.3
25.2	1058.7	25.2	1857.9
25.21	958.8	25.21	1805.9
25.22	957.3	25.22	1810.6
25.23	981.8	25.23	1826.9
25.24	980	25.24	1795.7
25.25	953.3	25.25	1766.7
25.26	893.4	25.26	1740.4
25.27	888.1	25.27	1783.9
25.28	899.2	25.28	1841.8
25.29	901	25.29	1816.7
25.3	905.7	25.3	1799.3
25.31	914.7	25.31	1792.7
25.32	910.8	25.32	1795.9
25.33	902.8	25.33	1801.4
25.34	899.8	25.34	1793.6
25.35	897	25.35	1786.6
25.36	894.6	25.36	1780.6
25.37	901.4	25.37	1782.5
25.38	910.2	25.38	1788.6
25.39	896.4	25.39	1814.3
25.4	881.7	25.4	1824.2
25.41	865.5	25.41	1809.2
25.42	852.8	25.42	1775.3
25.43	843.8	25.43	1736.8
25.44	882.7	25.44	1752.9
25.45	904.5	25.45	1772.7
25.46	897.9	25.46	1798.4
25.47	882.5	25.47	1805.6
25.48	864.1	25.48	1803.1
25.49	867.7	25.49	1746.8
25.5	866.1	25.5	1716
25.51	855.3	25.51	1729.8
25.52	852.4	25.52	1758.4
25.53	854.1	25.53	1793.5
25.54	908.6	25.54	1817.4
25.55	929.2	25.55	1813.3
25.56	886.7	25.56	1757.1
25.57	881.1	25.57	1747.1
25.58	892.7	25.58	1758.8
25.59	858	25.59	1737.3
25.6	847.9	25.6	1728.6
25.61	886.2	25.61	1745.4
25.62	918.5	25.62	1773.3
25.63	947.8	25.63	1806.8
25.64	959.9	25.64	1756.4
25.65	970.1	25.65	1731.8
25.66	976.7	25.66	1762.4
25.67	950.9	25.67	1776.1
25.68	907.8	25.68	1780.9
25.69	927.5	25.69	1774.5
25.7	944.6	25.7	1773.1
25.71	953	25.71	1783.3
25.72	961	25.72	1738.9
25.73	968.7	25.73	1663.5
25.74	937.2	25.74	1745.5
25.75	910.1	25.75	1800.3
25.76	896.9	25.76	1777.5
25.77	894.6	25.77	1761.9
25.78	898.8	25.78	1750.5
25.79	932.1	25.79	1754
25.8	949.1	25.8	1760
25.81	920.9	25.81	1770.8
25.82	909.6	25.82	1748.3
25.83	909	25.83	1704.6
25.84	882.6	25.84	1757.1
25.85	873.9	25.85	1787.3
25.86	918.2	25.86	1740
25.87	911.3	25.87	1722.1
25.88	870	25.88	1723.9
25.89	883.1	25.89	1726.2
25.9	893.2	25.9	1730.8
25.91	882.5	25.91	1741.5
25.92	866.5	25.92	1757.9
25.93	846.7	25.93	1778.2
25.94	856.5	25.94	1734.6
25.95	865.3	25.95	1699.2
25.96	862.3	25.96	1708.2
25.97	856.2	25.97	1731.1
25.98	847.8	25.98	1764.7
25.99	860.5	25.99	1714.7
26	867.9	26	1671.7
26.01	849.9	26.01	1683.7
26.02	853	26.02	1686.7
26.03	872.8	26.03	1682.5
26.04	855.9	26.04	1751
26.05	844.5	26.05	1796.9
26.06	870.3	26.06	1726.9
26.07	861.5	26.07	1707.4
26.08	823.8	26.08	1730.1
26.09	841.5	26.09	1722.5
26.1	859.9	26.1	1716.6
26.11	849.8	26.11	1734.6
26.12	848.2	26.12	1737
26.13	854.2	26.13	1725.6
26.14	842.6	26.14	1745.6
26.15	833	26.15	1765.1
26.16	843.8	26.16	1760.3
26.17	839.1	26.17	1752.4
26.18	819.9	26.18	1741.7
26.19	816.5	26.19	1705
26.2	823.8	26.2	1674.8
26.21	868.1	26.21	1696.3
26.22	863.4	26.22	1709.4
26.23	810.8	26.23	1714.2
26.24	871.8	26.24	1743.4
26.25	937.9	26.25	1774.6
26.26	912.8	26.26	1790.8
26.27	889.1	26.27	1807.5
26.28	867	26.28	1824.9
26.29	879.2	26.29	1780.9
26.3	893.7	26.3	1732.8
26.31	878.1	26.31	1738.2
26.32	870.3	26.32	1744.1
26.33	870.9	26.33	1750.7
26.34	883.5	26.34	1755.9
26.35	890.6	26.35	1758.6
26.36	843.3	26.36	1748.4
26.37	828.3	26.37	1737.4
26.38	850.4	26.38	1725.5
26.39	868.3	26.39	1718.7
26.4	879	26.4	1714.7
26.41	846.1	26.41	1720.7
26.42	819.4	26.42	1737.8
26.43	800.2	26.43	1768.3
26.44	807.7	26.44	1725.5
26.45	823.7	26.45	1669.5
26.46	848.2	26.46	1673.6
26.47	872.5	26.47	1688.3
26.48	896.4	26.48	1716.4
26.49	886.9	26.49	1679
26.5	866.7	26.5	1633.8
26.51	842.8	26.51	1705.6
26.52	842.7	26.52	1730
26.53	875	26.53	1689.9
26.54	887.5	26.54	1696.7
26.55	891.6	26.55	1712.1
26.56	874.9	26.56	1652.3
26.57	864.5	26.57	1634.7
26.58	863.3	26.58	1677.8
26.59	855.9	26.59	1710.2
26.6	847.5	26.6	1736.5
26.61	854	26.61	1730
26.62	859.2	26.62	1713.6
26.63	862.2	26.63	1682.5
26.64	854.7	26.64	1672.3
26.65	845.7	26.65	1671.9
26.66	876.2	26.66	1707.3
26.67	890.6	26.67	1728.8
26.68	879.3	26.68	1728.2
26.69	855.5	26.69	1729.3
26.7	828.7	26.7	1730.9
26.71	846.7	26.71	1727.9
26.72	859.3	26.72	1738
26.73	862.9	26.73	1770.3
26.74	851.9	26.74	1792.1
26.75	835.1	26.75	1807.7
26.76	839.3	26.76	1760.4
26.77	840.1	26.77	1731.7
26.78	834.7	26.78	1736.5
26.79	845.7	26.79	1712.5
26.8	863.8	26.8	1676
26.81	852.5	26.81	1674.2
26.82	841.9	26.82	1672.8
26.83	832.9	26.83	1672.2
26.84	869	26.84	1685.3
26.85	926.9	26.85	1705
26.86	877.3	26.86	1714.6
26.87	850.1	26.87	1723.2
26.88	868.7	26.88	1729.8
26.89	859.2	26.89	1714.2
26.9	835.3	26.9	1687.3
26.91	836.8	26.91	1665.1
26.92	831	26.92	1653.4
26.93	808.8	26.93	1664.2
26.94	812.2	26.94	1646
26.95	829.6	26.95	1611.9
26.96	832.9	26.96	1663.5
26.97	840.3	26.97	1702.6
26.98	857.6	26.98	1708
26.99	853	26.99	1687.7
27	835.7	27	1652.4
27.01	826.4	27.01	1707.4
27.02	824.5	27.02	1724
27.03	840.1	27.03	1637.8
27.04	832.3	27.04	1608.7
27.05	810.2	27.05	1614.7
27.06	800.5	27.06	1644.5
27.07	791.5	27.07	1664
27.08	782.5	27.08	1653.2
27.09	795.3	27.09	1641.4
27.1	822.2	27.1	1628.8
27.11	834.6	27.11	1642.5
27.12	839.1	27.12	1650.5
27.13	824.1	27.13	1637.4
27.14	804.5	27.14	1638
27.15	781.8	27.15	1648.2
27.16	812.5	27.16	1696.4
27.17	844.8	27.17	1719.3
27.18	868.2	27.18	1656.4
27.19	883.5	27.19	1645.6
27.2	893.1	27.2	1672.5
27.21	874.4	27.21	1704.9
27.22	851.8	27.22	1712.4
27.23	825.4	27.23	1638.2
27.24	824.2	27.24	1634.1
27.25	842.1	27.25	1683.8
27.26	844.5	27.26	1655.8
27.27	842.1	27.27	1640.4
27.28	828.9	27.28	1700.2
27.29	820.4	27.29	1717.7
27.3	815.6	27.3	1701
27.31	837.1	27.31	1719.6
27.32	847.6	27.32	1724
27.33	802.7	27.33	1657.6
27.34	805.5	27.34	1647.3
27.35	849.2	27.35	1685
27.36	834.2	27.36	1656.8
27.37	815.1	27.37	1630.1
27.38	815.7	27.38	1651.1
27.39	802.2	27.39	1629.6
27.4	775.8	27.4	1569.7
27.41	804.7	27.41	1634.1
27.42	828.2	27.42	1697.1
27.43	785.7	27.43	1659.4
27.44	772.4	27.44	1646.8
27.45	786.7	27.45	1658.2
27.46	767.9	27.46	1659.5
27.47	751.5	27.47	1661
27.48	777.8	27.48	1673
27.49	815.8	27.49	1657.5
27.5	865.4	27.5	1614.4
27.51	852.7	27.51	1613.4
27.52	833.9	27.52	1617.9
27.53	852.5	27.53	1604.8
27.54	844.6	27.54	1598.9
27.55	808.7	27.55	1600.7
27.56	782.5	27.56	1597.1
27.57	767.7	27.57	1597.4
27.58	807.1	27.58	1627.9
27.59	829.4	27.59	1652.8
27.6	832.4	27.6	1671.3
27.61	827.2	27.61	1646.2
27.62	823.6	27.62	1615.9
27.63	844	27.63	1623.1
27.64	859.9	27.64	1616
27.65	870.7	27.65	1592.1
27.66	853.2	27.66	1580.4
27.67	830.4	27.67	1579.9
27.68	825.7	27.68	1639.1
27.69	819.3	27.69	1664.8
27.7	810.9	27.7	1648.6
27.71	828.5	27.71	1634.8
27.72	846.6	27.72	1625.3
27.73	804.1	27.73	1647.4
27.74	785.2	27.74	1647.6
27.75	797.1	27.75	1618.9
27.76	803.6	27.76	1601.1
27.77	807.2	27.77	1588.2
27.78	798.2	27.78	1590.6
27.79	812.3	27.79	1585.2
27.8	858.4	27.8	1569.1
27.81	832	27.81	1570.4
27.82	787.1	27.82	1578.4
27.83	814	27.83	1596.3
27.84	831.5	27.84	1601.9
27.85	835	27.85	1589.3
27.86	865.4	27.86	1581.2
27.87	899.2	27.87	1580.6
27.88	838.8	27.88	1669.8
27.89	813.3	27.89	1700.3
27.9	842	27.9	1639.9
27.91	849.6	27.91	1616.1
27.92	849.7	27.92	1606.8
27.93	863.4	27.93	1602
27.94	864.8	27.94	1598.3
27.95	845.6	27.95	1596.5
27.96	815	27.96	1588
27.97	781.8	27.97	1579.1
27.98	804.6	27.98	1635.9
27.99	811.4	27.99	1669.6
28	790.4	28	1663
28.01	784.8	28.01	1624.9
28.02	787	28.02	1573.7
28.03	830.1	28.03	1560.5
28.04	849.4	28.04	1554.7
28.05	824.8	28.05	1562.5
28.06	806	28.06	1580.5
28.07	790	28.07	1602.7
28.08	793	28.08	1565.6
28.09	799.7	28.09	1555.6
28.1	813.4	28.1	1598.7
28.11	804	28.11	1594.6
28.12	783.1	28.12	1567.1
28.13	802.1	28.13	1582.5
28.14	817.5	28.14	1579.6
28.15	825.3	28.15	1538.3
28.16	839.7	28.16	1546.3
28.17	857.7	28.17	1580.4
28.18	823.3	28.18	1599.8
28.19	808.1	28.19	1609.1
28.2	837.5	28.2	1596.5
28.21	841.5	28.21	1606.6
28.22	831.3	28.22	1629.3
28.23	844.9	28.23	1594.6
28.24	844.1	28.24	1564.7
28.25	807.6	28.25	1550.4
28.26	798.5	28.26	1554.8
28.27	805.7	28.27	1570.3
28.28	802	28.28	1592.7
28.29	806.5	28.29	1610.4
28.3	832.8	28.3	1615.1
28.31	834.2	28.31	1592.4
28.32	819.8	28.32	1552.3
28.33	821.3	28.33	1554.5
28.34	824	28.34	1563.5
28.35	827.6	28.35	1583.9
28.36	828.3	28.36	1573.7
28.37	827.1	28.37	1543.2
28.38	812.5	28.38	1544.9
28.39	800.2	28.39	1550
28.4	797.2	28.4	1557.8
28.41	798.8	28.41	1583.8
28.42	803.6	28.42	1622.7
28.43	817.2	28.43	1597.5
28.44	829.8	28.44	1563
28.45	836.9	28.45	1518.1
28.46	841	28.46	1501.1
28.47	842.8	28.47	1504.6
28.48	838.7	28.48	1525
28.49	828.1	28.49	1544.2
28.5	798.2	28.5	1553.8
28.51	804.8	28.51	1567.4
28.52	840.1	28.52	1584.1
28.53	825.9	28.53	1563.7
28.54	815.9	28.54	1548
28.55	842.8	28.55	1566.6
28.56	853.4	28.56	1587.4
28.57	850.4	28.57	1610.2
28.58	846.9	28.58	1619.8
28.59	842.3	28.59	1619
28.6	833.9	28.6	1584.9
28.61	828.7	28.61	1552.7
28.62	826.3	28.62	1522.2
28.63	800.2	28.63	1529.3
28.64	781.9	28.64	1540.7
28.65	813.1	28.65	1544.3
28.66	829.9	28.66	1548.8
28.67	833.5	28.67	1554.2
28.68	826.9	28.68	1540.8
28.69	825.6	28.69	1540.4
28.7	857.3	28.7	1615.8
28.71	860	28.71	1646.6
28.72	834.2	28.72	1634.1
28.73	810	28.73	1629.5
28.74	797.1	28.74	1622.3
28.75	840.2	28.75	1593.6
28.76	841.6	28.76	1577.5
28.77	800.4	28.77	1574.5
28.78	811.2	28.78	1590.2
28.79	824.9	28.79	1593.5
28.8	791.4	28.8	1503.7
28.81	784.3	28.81	1488.3
28.82	805.9	28.82	1553.5
28.83	836.6	28.83	1549.5
28.84	858.4	28.84	1534.7
28.85	810.5	28.85	1554.5
28.86	783.3	28.86	1565.6
28.87	779.7	28.87	1566.8
28.88	803.7	28.88	1566.5
28.89	827.5	28.89	1564.4
28.9	799.4	28.9	1551.9
28.91	794.8	28.91	1544.5
28.92	818.8	28.92	1543.3
28.93	799.2	28.93	1531.8
28.94	774.5	28.94	1519.5
28.95	806.2	28.95	1523.7
28.96	824.5	28.96	1535.5
28.97	825.7	28.97	1557
28.98	814	28.98	1532.1
28.99	802.3	28.99	1501.8
29	825.6	29	1551.5
29.01	828.5	29.01	1571.6
29.02	804	29.02	1551.8
29.03	816.1	29.03	1541.6
29.04	834.4	29.04	1534.8
29.05	791.3	29.05	1532.4
29.06	772.7	29.06	1552
29.07	788.8	29.07	1602.9
29.08	801	29.08	1567.6
29.09	813.3	29.09	1505
29.1	846.2	29.1	1476.2
29.11	861	29.11	1500.4
29.12	848.4	29.12	1603.9
29.13	880.7	29.13	1578
29.14	926.3	29.14	1508.4
29.15	913.7	29.15	1515.6
29.16	905.5	29.16	1539.9
29.17	904.3	29.17	1591.3
29.18	928.8	29.18	1544.8
29.19	960.8	29.19	1464.6
29.2	934.5	29.2	1501.1
29.21	899.9	29.21	1526.2
29.22	851.5	29.22	1532.2
29.23	849.6	29.23	1540.3
29.24	866.2	29.24	1549.1
29.25	840.5	29.25	1551.5
29.26	827.4	29.26	1561
29.27	837	29.27	1583.1
29.28	824.8	29.28	1560.8
29.29	803.9	29.29	1519.1
29.3	854.1	29.3	1527.5
29.31	874	29.31	1522
29.32	836.3	29.32	1490.3
29.33	805.8	29.33	1485.7
29.34	779.1	29.34	1493.9
29.35	793.4	29.35	1462.8
29.36	801	29.36	1463.5
29.37	795	29.37	1528.1
29.38	809.2	29.38	1548
29.39	833.8	29.39	1545
29.4	821	29.4	1507.7
29.41	816.2	29.41	1464.8
29.42	829.4	29.42	1411
29.43	814.6	29.43	1441.2
29.44	784.7	29.44	1517.2
29.45	785.2	29.45	1496.8
29.46	784.7	29.46	1494.7
29.47	780.5	29.47	1539.6
29.48	783.2	29.48	1539.3
29.49	789.8	29.49	1513
29.5	778.5	29.5	1480.9
29.51	770	29.51	1444.2
29.52	770	29.52	1396.9
29.53	790.8	29.53	1413.6
29.54	824.3	29.54	1469.2
29.55	819.7	29.55	1468.6
29.56	815	29.56	1474.8
29.57	815	29.57	1506.6
29.58	803.7	29.58	1509.9
29.59	785.2	29.59	1494.9
29.6	808.1	29.6	1476.6
29.61	822.2	29.61	1479.4
29.62	804.3	29.62	1541
29.63	814.1	29.63	1524.7
29.64	842.8	29.64	1455.3
29.65	816.3	29.65	1503.6
29.66	801	29.66	1539.9
29.67	832.7	29.67	1511.8
29.68	834.5	29.68	1515.3
29.69	814.8	29.69	1541.6
29.7	808.1	29.7	1532
29.71	801.7	29.71	1522.3
29.72	792.1	29.72	1523.5
29.73	782.9	29.73	1497.8
29.74	773.9	29.74	1451.8
29.75	802	29.75	1470.1
29.76	827	29.76	1489.5
29.77	827	29.77	1487.1
29.78	813.7	29.78	1486.3
29.79	789.8	29.79	1486.9
29.8	829.3	29.8	1449.5
29.81	861.4	29.81	1425.3
29.82	835.1	29.82	1468.9
29.83	806.2	29.83	1470.5
29.84	775	29.84	1436.4
29.85	779.3	29.85	1463.8
29.86	783.6	29.86	1487.6
29.87	766.2	29.87	1460.7
29.88	788.3	29.88	1471.4
29.89	845.8	29.89	1515.6
29.9	855.5	29.9	1496.4
29.91	855.4	29.91	1470.4
29.92	847.1	29.92	1462.1
29.93	827.6	29.93	1470.9
29.94	797.7	29.94	1496.1
29.95	782.9	29.95	1506.6
29.96	778.9	29.96	1505.8
29.97	813	29.97	1463.9
29.98	821	29.98	1455.6
29.99	803.1	29.99	1480.7
30	780.6	30	1450.2
30.01	764.2	30.01	1425.3
30.02	784.6	30.02	1490.6
30.03	801.4	30.03	1503.9
30.04	814.6	30.04	1462.6
30.05	802.3	30.05	1457.9
30.06	787.5	30.06	1459.1
30.07	791.1	30.07	1445.9
30.08	795.8	30.08	1431.6
30.09	801.8	30.09	1416.1
30.1	816.5	30.1	1438
30.11	829.6	30.11	1465.8
30.12	818.8	30.12	1471.8
30.13	806.7	30.13	1451.3
30.14	792.9	30.14	1399.8
30.15	782	30.15	1411.7
30.16	772.9	30.16	1434.3
30.17	772.3	30.17	1411.6
30.18	769.9	30.18	1423.6
30.19	765.1	30.19	1478.7
30.2	764.9	30.2	1493.8
30.21	766.5	30.21	1495.2
30.22	771.3	30.22	1477.8
30.23	773.2	30.23	1470.9
30.24	771.4	30.24	1477.4
30.25	773.3	30.25	1429.2
30.26	774.5	30.26	1378.4
30.27	757.7	30.27	1470.6
30.28	756.6	30.28	1484.7
30.29	776.9	30.29	1391.4
30.3	781.6	30.3	1428.1
30.31	778.8	30.31	1497.5
30.32	750	30.32	1440.7
30.33	743.2	30.33	1425.5
30.34	768.4	30.34	1471
30.35	770.2	30.35	1482.1
30.36	765.7	30.36	1480.5
30.37	791.4	30.37	1473.4
30.38	797.8	30.38	1466.9
30.39	774.5	30.39	1461.5
30.4	768	30.4	1425.8
30.41	768.8	30.41	1384.3
30.42	785	30.42	1449
30.43	779.5	30.43	1475.8
30.44	738.8	30.44	1441.1
30.45	749.1	30.45	1470.9
30.46	778.4	30.46	1523.1
30.47	762.8	30.47	1473.4
30.48	761.6	30.48	1450.8
30.49	784.9	30.49	1474.7
30.5	807.4	30.5	1447.4
30.51	828.7	30.51	1400.3
30.52	817.3	30.52	1453
30.53	807.9	30.53	1472.6
30.54	801.9	30.54	1431.9
30.55	786.5	30.55	1402.7
30.56	767.2	30.56	1379.8
30.57	783.3	30.57	1449.2
30.58	790.3	30.58	1475.2
30.59	779.6	30.59	1417.2
30.6	756	30.6	1394.8
30.61	726.1	30.61	1390
30.62	718.2	30.62	1379.3
30.63	731.4	30.63	1381
30.64	787.6	30.64	1408.5
30.65	794.8	30.65	1438.4
30.66	776.3	30.66	1469.5
30.67	800.2	30.67	1434.6
30.68	814.4	30.68	1414.3
30.69	806	30.69	1428.1
30.7	800.7	30.7	1426.5
30.71	797.1	30.71	1416.3
30.72	791.2	30.72	1414.3
30.73	782.2	30.73	1421.4
30.74	766	30.74	1449.6
30.75	760.8	30.75	1430.6
30.76	761.9	30.76	1384
30.77	771.7	30.77	1414.7
30.78	776.6	30.78	1436.4
30.79	768.2	30.79	1427.5
30.8	763.2	30.8	1417
30.81	760.2	30.81	1405.6
30.82	780.9	30.82	1419.1
30.83	790.8	30.83	1426.1
30.84	768	30.84	1411.7
30.85	768.4	30.85	1398.1
30.86	783.9	30.86	1384.9
30.87	777.2	30.87	1410.2
30.88	771.2	30.88	1427
30.89	771.8	30.89	1411.4
30.9	772	30.9	1430.7
30.91	772	30.91	1474.4
30.92	777.5	30.92	1459.3
30.93	780.7	30.93	1434.4
30.94	775.3	30.94	1395.5
30.95	780.2	30.95	1392.1
30.96	792.8	30.96	1414.8
30.97	796.2	30.97	1446.2
30.98	788.2	30.98	1460
30.99	746.3	30.99	1412.7
31	742.8	31	1406.5
31.01	769.1	31.01	1432.2
31.02	772.5	31.02	1411.5
31.03	772.7	31.03	1396.9
31.04	771.5	31.04	1423.8
31.05	767.4	31.05	1412
31.06	760.8	31.06	1368.3
31.07	764.2	31.07	1398.2
31.08	762.8	31.08	1423.7
31.09	737.7	31.09	1393.2
31.1	736.9	31.1	1388
31.11	757.2	31.11	1404.7
31.12	766.7	31.12	1409.6
31.13	773.7	31.13	1409.7
31.14	777.3	31.14	1397.7
31.15	792.1	31.15	1386.7
31.16	817.3	31.16	1376.5
31.17	821	31.17	1379.1
31.18	818.8	31.18	1384.7
31.19	806.9	31.19	1394.3
31.2	813.8	31.2	1402.7
31.21	838.9	31.21	1409.8
31.22	860	31.22	1380.9
31.23	875	31.23	1356.8
31.24	863	31.24	1391.5
31.25	871.2	31.25	1401.6
31.26	899.9	31.26	1386.6
31.27	934.1	31.27	1400.3
31.28	956.5	31.28	1410.5
31.29	907.4	31.29	1368
31.3	881.1	31.3	1364.7
31.31	879.3	31.31	1403.6
31.32	880	31.32	1365.4
31.33	883.1	31.33	1325.6
31.34	898	31.34	1387.2
31.35	917.5	31.35	1403.7
31.36	942	31.36	1369
31.37	934.1	31.37	1366.3
31.38	919.2	31.38	1371.2
31.39	913.3	31.39	1372.3
31.4	907.5	31.4	1368.1
31.41	902.2	31.41	1357.3
31.42	883.6	31.42	1370.5
31.43	865.9	31.43	1385.3
31.44	882.6	31.44	1361.4
31.45	897.8	31.45	1378.1
31.46	911	31.46	1446.3
31.47	920.5	31.47	1427.9
31.48	930	31.48	1387.5
31.49	949.7	31.49	1382.7
31.5	946.6	31.5	1381
31.51	913.1	31.51	1383.4
31.52	919	31.52	1360.4
31.53	937.2	31.53	1334.5
31.54	951.6	31.54	1363.8
31.55	942.9	31.55	1355.4
31.56	901.6	31.56	1293.8
31.57	894.1	31.57	1296.2
31.58	898.3	31.58	1322.3
31.59	903.1	31.59	1367.8
31.6	904.6	31.6	1389.7
31.61	901	31.61	1376.5
31.62	930.2	31.62	1361.2
31.63	968.7	31.63	1347.2
31.64	963.9	31.64	1368.2
31.65	950.1	31.65	1388.4
31.66	922	31.66	1407.6
31.67	902.4	31.67	1383.8
31.68	887.8	31.68	1342.4
31.69	904.5	31.69	1285.5
31.7	914.6	31.7	1269.5
31.71	913.4	31.71	1321.6
31.72	918.5	31.72	1313.4
31.73	926.7	31.73	1282.7
31.74	947.6	31.74	1333.5
31.75	942.8	31.75	1366.2
31.76	892.6	31.76	1366.8
31.77	903	31.77	1352.5
31.78	940.3	31.78	1332
31.79	957.7	31.79	1332.6
31.8	956.7	31.8	1340.1
31.81	921.4	31.81	1360.4
31.82	913.2	31.82	1331
31.83	918.1	31.83	1277.9
31.84	942.1	31.84	1263.6
31.85	956	31.85	1268
31.86	950	31.86	1309.9
31.87	960.7	31.87	1326.8
31.88	979.9	31.88	1331
31.89	979.4	31.89	1351.8
31.9	975.7	31.9	1362
31.91	965.6	31.91	1349.4
31.92	951.9	31.92	1325.9
31.93	936.3	31.93	1296.6
31.94	958.8	31.94	1274.3
31.95	978.5	31.95	1266.9
31.96	989.9	31.96	1292.7
31.97	984.9	31.97	1312.3
31.98	970.5	31.98	1328.4
31.99	1013.3	31.99	1316.9
32	1049.2	32	1312.6
32.01	1063.6	32.01	1328.1
32.02	1058.9	32.02	1313.9
32.03	1042.8	32.03	1281.5
32.04	1099.6	32.04	1327.9
32.05	1128.2	32.05	1357.4
32.06	1075.5	32.06	1334.1
32.07	1085.7	32.07	1357.1
32.08	1135.9	32.08	1409.8
32.09	1198.6	32.09	1352.3
32.1	1263.4	32.1	1298.8
32.11	1332.2	32.11	1275.4
32.12	1362.9	32.12	1297.4
32.13	1367.6	32.13	1350.1
32.14	1452.7	32.14	1324.1
32.15	1549.3	32.15	1301.1
32.16	1660.6	32.16	1305.3
32.17	1836.1	32.17	1284.3
32.18	2057.5	32.18	1245.4
32.19	2262.6	32.19	1295.5
32.2	2513.5	32.2	1345.2
32.21	2913.8	32.21	1366.7
32.22	3248	32.22	1348.4
32.23	3532.2	32.23	1299.9
32.24	4176.8	32.24	1284.8
32.25	4881.1	32.25	1289.9
32.26	5650.7	32.26	1350.9
32.27	6655.3	32.27	1345.7
32.28	7847.3	32.28	1287.7
32.29	9400.1	32.29	1264.6
32.3	11256.8	32.3	1264.9
32.31	14056.7	32.31	1334.3
32.32	17520.9	32.32	1357.2
32.33	21543.9	32.33	1341.1
32.34	27461.5	32.34	1360.4
32.35	33868.1	32.35	1368.2
32.36	41113.5	32.36	1309.6
32.37	46731.6	32.37	1299.8
32.38	50904.8	32.38	1333.3
32.39	48214.6	32.39	1320
32.4	43661.2	32.4	1299.9
32.41	35932.3	32.41	1283.1
32.42	30353.5	32.42	1280.9
32.43	26788.8	32.43	1292.2
32.44	26736.7	32.44	1321.8
32.45	27249	32.45	1336.9
32.46	27386.6	32.46	1267.5
32.47	25805.1	32.47	1229.7
32.48	22524.7	32.48	1223.1
32.49	17698.8	32.49	1223.5
32.5	12826.3	32.5	1229.5
32.51	9343	32.51	1257.6
32.52	6805.4	32.52	1264.4
32.53	5253.7	32.53	1248.8
32.54	4336.3	32.54	1276.9
32.55	3601.3	32.55	1306.9
32.56	3107.6	32.56	1292.5
32.57	2740.2	32.57	1279.3
32.58	2511.6	32.58	1267.3
32.59	2241.5	32.59	1231.8
32.6	1989.9	32.6	1200.7
32.61	1921.6	32.61	1236
32.62	1826	32.62	1275.8
32.63	1698.6	32.63	1320.7
32.64	1605.2	32.64	1290.7
32.65	1524.3	32.65	1246.4
32.66	1468.6	32.66	1241
32.67	1406.8	32.67	1230.7
32.68	1337.4	32.68	1214.6
32.69	1299.2	32.69	1228.2
32.7	1267.9	32.7	1247.4
32.71	1220	32.71	1242
32.72	1188.6	32.72	1233.5
32.73	1178.4	32.73	1221
32.74	1150.4	32.74	1254.6
32.75	1118.7	32.75	1293.2
32.76	1104.3	32.76	1242.4
32.77	1095	32.77	1240.3
32.78	1092.6	32.78	1304.9
32.79	1080.3	32.79	1292.7
32.8	1063.7	32.8	1258.2
32.81	1035.6	32.81	1260.6
32.82	1007.2	32.82	1283.3
32.83	978.5	32.83	1335.4
32.84	956	32.84	1312.8
32.85	938.1	32.85	1267.7
32.86	954.2	32.86	1277.9
32.87	971.8	32.87	1274.8
32.88	991.6	32.88	1251.4
32.89	951.9	32.89	1231.6
32.9	894.6	32.9	1215.6
32.91	924.5	32.91	1246.2
32.92	940.5	32.92	1259.3
32.93	933.9	32.93	1244.3
32.94	925.6	32.94	1245.1
32.95	917.9	32.95	1252.6
32.96	939.4	32.96	1268.2
32.97	939.5	32.97	1263
32.98	903	32.98	1222.3
32.99	895.3	32.99	1200
33	900	33	1186.8
33.01	901.2	33.01	1217.3
33.02	913.5	33.02	1231
33.03	945.8	33.03	1214.3
33.04	914.2	33.04	1218.8
33.05	853.8	33.05	1232.9
33.06	836.4	33.06	1223.3
33.07	830.9	33.07	1213.3
33.08	848.3	33.08	1202.5
33.09	862	33.09	1201
33.1	874	33.1	1204
33.11	885.4	33.11	1212.4
33.12	888.7	33.12	1225.7
33.13	875.5	33.13	1249
33.14	865.9	33.14	1253.1
33.15	858.1	33.15	1247.1
33.16	830.2	33.16	1222.2
33.17	823.1	33.17	1212.4
33.18	861.4	33.18	1235.7
33.19	872.3	33.19	1211.2
33.2	868.1	33.2	1160.4
33.21	842.4	33.21	1197.4
33.22	828.2	33.22	1219
33.23	841.9	33.23	1199.3
33.24	833	33.24	1189
33.25	810.9	33.25	1184.2
33.26	837.6	33.26	1198.9
33.27	855.9	33.27	1210.3
33.28	848.7	33.28	1211.5
33.29	830.1	33.29	1216.1
33.3	804.4	33.3	1222.6
33.31	800.2	33.31	1211.1
33.32	801.6	33.32	1203.2
33.33	814.8	33.33	1207.3
33.34	798.3	33.34	1224.6
33.35	762.4	33.35	1250.3
33.36	819.8	33.36	1231.9
33.37	861.4	33.37	1209.3
33.38	839.8	33.38	1183.5
33.39	810.8	33.39	1143.3
33.4	776.7	33.4	1093
33.41	795.5	33.41	1147.3
33.42	808.8	33.42	1189.8
33.43	792.1	33.43	1168.8
33.44	790.9	33.44	1142.4
33.45	801	33.45	1111.9
33.46	796.6	33.46	1157.3
33.47	791.4	33.47	1187.9
33.48	789	33.48	1144.8
33.49	777.2	33.49	1172.6
33.5	758	33.5	1255.2
33.51	805.7	33.51	1242.6
33.52	842.6	33.52	1221.5
33.53	813.9	33.53	1210.1
33.54	801.7	33.54	1194.1
33.55	802.9	33.55	1174.4
33.56	810.4	33.56	1164.1
33.57	810.1	33.57	1158
33.58	777.2	33.58	1162.8
33.59	773.3	33.59	1184
33.6	794.2	33.6	1219.3
33.61	786.1	33.61	1182
33.62	770.9	33.62	1143.2
33.63	744.5	33.63	1144.4
33.64	737	33.64	1158.5
33.65	746.6	33.65	1184.2
33.66	775.1	33.66	1204.3
33.67	797.4	33.67	1217.4
33.68	777.7	33.68	1203
33.69	766.5	33.69	1180.4
33.7	763.5	33.7	1149.9
33.71	778.6	33.71	1123.9
33.72	793.4	33.72	1106.1
33.73	789.8	33.73	1124.7
33.74	780.6	33.74	1162.9
33.75	765.6	33.75	1220.9
33.76	764.5	33.76	1210.2
33.77	766.5	33.77	1186.1
33.78	769.5	33.78	1167.6
33.79	773.9	33.79	1174.8
33.8	779.9	33.8	1209.5
33.81	783.4	33.81	1161.5
33.82	787.5	33.82	1105.5
33.83	798.3	33.83	1116.3
33.84	777.8	33.84	1146.8
33.85	722.2	33.85	1199.4
33.86	744.5	33.86	1188
33.87	778.9	33.87	1161.9
33.88	762.8	33.88	1145.1
33.89	769	33.89	1132.7
33.9	802	33.9	1125.5
33.91	769.5	33.91	1142.8
33.92	727.1	33.92	1170
33.93	745.7	33.93	1222
33.94	761	33.94	1227.1
33.95	772.4	33.95	1173.2
33.96	755.1	33.96	1167
33.97	733.2	33.97	1172.5
33.98	745.2	33.98	1158.2
33.99	755.3	33.99	1152.6
34	763.1	34	1158.6
34.01	780.4	34.01	1164.5
34.02	798.1	34.02	1169.3
34.03	787.3	34.03	1160.9
34.04	768	34.04	1140.3
34.05	736.9	34.05	1102.6
34.06	747.3	34.06	1128.3
34.07	768.6	34.07	1169.4
34.08	749.4	34.08	1135.3
34.09	729.1	34.09	1122.7
34.1	706.9	34.1	1141.9
34.11	725.5	34.11	1133
34.12	757.3	34.12	1115.4
34.13	761.4	34.13	1121.4
34.14	758.2	34.14	1121.7
34.15	743.2	34.15	1113.4
34.16	719.6	34.16	1111.9
34.17	696.7	34.17	1112.1
34.18	752.9	34.18	1094.2
34.19	786.2	34.19	1084.4
34.2	781.4	34.2	1087.9
34.21	772.4	34.21	1079.3
34.22	762.7	34.22	1067.3
34.23	784.3	34.23	1106.2
34.24	790.8	34.24	1133.4
34.25	771.1	34.25	1140
34.26	758.4	34.26	1133.7
34.27	748.7	34.27	1121.9
34.28	736.8	34.28	1115.9
34.29	734.7	34.29	1107
34.3	750.8	34.3	1092.6
34.31	744.6	34.31	1126.6
34.32	728	34.32	1182.8
34.33	730.4	34.33	1151.6
34.34	727.8	34.34	1137
34.35	715.2	34.35	1155
34.36	756	34.36	1145.5
34.37	823.6	34.37	1122.1
34.38	789.5	34.38	1139.9
34.39	762.5	34.39	1153.7
34.4	751.7	34.4	1159.1
34.41	755.8	34.41	1148.5
34.42	767.8	34.42	1129.4
34.43	824.9	34.43	1168.9
34.44	870.4	34.44	1201.1
34.45	887.7	34.45	1214.2
34.46	891.3	34.46	1220.1
34.47	887.1	34.47	1221.9
34.48	933.9	34.48	1227.8
34.49	968.4	34.49	1248
34.5	969.6	34.5	1301.8
34.51	967.4	34.51	1271.1
34.52	963.2	34.52	1189.7
34.53	936.7	34.53	1208.8
34.54	909.2	34.54	1219.4
34.55	881.7	34.55	1196.1
34.56	855.3	34.56	1195.4
34.57	829.5	34.57	1209.2
34.58	824.1	34.58	1202.7
34.59	817.8	34.59	1192.6
34.6	805.8	34.6	1176.5
34.61	803.9	34.61	1161.8
34.62	808.7	34.62	1148
34.63	814.6	34.63	1131.5
34.64	802.4	34.64	1118.8
34.65	737.8	34.65	1118.2
34.66	717.3	34.66	1099.1
34.67	728.1	34.67	1066.8
34.68	737.2	34.68	1110.5
34.69	736.6	34.69	1139
34.7	706.1	34.7	1097.7
34.71	698.5	34.71	1084.8
34.72	708.1	34.72	1093.2
34.73	693.9	34.73	1091.3
34.74	689.8	34.74	1095.5
34.75	728.1	34.75	1123.6
34.76	739	34.76	1099.2
34.77	728.2	34.77	1033.4
34.78	727	34.78	1057.9
34.79	726.2	34.79	1085.2
34.8	722.6	34.8	1081.6
34.81	731.4	34.81	1078.4
34.82	750.6	34.82	1075.4
34.83	703.8	34.83	1087.6
34.84	667.7	34.84	1095.7
34.85	710.8	34.85	1079.6
34.86	723	34.86	1082.2
34.87	708.1	34.87	1101.3
34.88	731.2	34.88	1078.8
34.89	752.2	34.89	1056.6
34.9	737.2	34.9	1065
34.91	738.4	34.91	1069.6
34.92	754.5	34.92	1070.8
34.93	760	34.93	1088.7
34.94	759.5	34.94	1100.3
34.95	739.8	34.95	1068
34.96	724	34.96	1073.5
34.97	712	34.97	1115.9
34.98	731	34.98	1142
34.99	751.2	34.99	1151.3
35	746.4	35	1091.4
35.01	752.2	35.01	1066.9
35.02	769	35.02	1078.9
35.03	749.9	35.03	1059.9
35.04	726.2	35.04	1038.6
35.05	720.8	35.05	1042.8
35.06	738	35.06	1057
35.07	779.9	35.07	1082.2
35.08	751.3	35.08	1079.3
35.09	716.7	35.09	1070.1
35.1	751.4	35.1	1063.5
35.11	760.3	35.11	1052.2
35.12	739.3	35.12	1035.5
35.13	712.7	35.13	1042.4
35.14	694	35.14	1054.5
35.15	743.1	35.15	1058.7
35.16	751.4	35.16	1051.8
35.17	710.1	35.17	1031.5
35.18	706.1	35.18	1034
35.19	714.7	35.19	1038.7
35.2	739.9	35.2	1008.1
35.21	757.7	35.21	1006.5
35.22	766	35.22	1041.8
35.23	760.7	35.23	1052.8
35.24	751.6	35.24	1056.6
35.25	747.4	35.25	1062.6
35.26	735.1	35.26	1068.5
35.27	711.7	35.27	1074.5
35.28	702.8	35.28	1067.9
35.29	698	35.29	1056.7
35.3	685.4	35.3	1041.2
35.31	681.2	35.31	1034.2
35.32	689	35.32	1039.6
35.33	712.7	35.33	1056.5
35.34	738.1	35.34	1073.4
35.35	710.6	35.35	1036.3
35.36	703	35.36	1014.5
35.37	725.8	35.37	1015.7
35.38	742.4	35.38	992.5
35.39	754.7	35.39	964.7
35.4	732	35.4	1013.8
35.41	716.4	35.41	1039.4
35.42	712.2	35.42	1027.4
35.43	719.5	35.43	1015.5
35.44	729.9	35.44	1005.5
35.45	703.6	35.45	1042
35.46	695.4	35.46	1039.9
35.47	718.2	35.47	972.3
35.48	706.1	35.48	989.3
35.49	680.4	35.49	1041.3
35.5	694.8	35.5	1052.1
35.51	704.6	35.51	1054.5
35.52	706.4	35.52	1041.9
35.53	687.7	35.53	1038.4
35.54	660.4	35.54	1038.5
35.55	685.5	35.55	1006.8
35.56	702	35.56	995.3
35.57	702	35.57	1022.2
35.58	705.2	35.58	1016.1
35.59	710.1	35.59	994
35.6	765.2	35.6	997.6
35.61	782	35.61	1010.3
35.62	721.6	35.62	1041.4
35.63	718.4	35.63	1044.1
35.64	744.7	35.64	1032.1
35.65	713	35.65	1026.7
35.66	693.3	35.66	1034.4
35.67	700.5	35.67	1070.3
35.68	705.3	35.68	1033.5
35.69	708.9	35.69	956.9
35.7	687.4	35.7	995.3
35.71	682.2	35.71	1022.2
35.72	715.7	35.72	1016.2
35.73	710.2	35.73	1027.3
35.74	682.1	35.74	1048.2
35.75	704	35.75	1007
35.76	717.5	35.76	984.7
35.77	705.6	35.77	1014.6
35.78	702.9	35.78	1017.5
35.79	705.8	35.79	1003.7
35.8	694.6	35.8	1000.7
35.81	682	35.81	1005
35.82	667.7	35.82	1026.5
35.83	654.4	35.83	1028.1
35.84	641.8	35.84	1016.7
35.85	680.2	35.85	1000.9
35.86	717.8	35.86	982.8
35.87	743.5	35.87	959.5
35.88	722.8	35.88	964.9
35.89	670.1	35.89	990
35.9	711.8	35.9	1025.7
35.91	736.7	35.91	1037.8
35.92	687.6	35.92	977.4
35.93	685.7	35.93	950.6
35.94	718	35.94	948.2
35.95	722.1	35.95	954.5
35.96	719	35.96	958.3
35.97	702.3	35.97	951.1
35.98	685.2	35.98	961.2
35.99	667.8	35.99	984.6
36	688.5	36	984.9
36.01	705.7	36.01	981.5
36.02	695.5	36.02	974.9
36.03	691	36.03	973
36.04	691	36.04	974.8
36.05	683.6	36.05	985.6
36.06	676.1	36.06	984.3
36.07	671.9	36.07	933.4
36.08	681	36.08	930
36.09	701.3	36.09	967.1
36.1	671.8	36.1	976.7
36.11	645	36.11	981.1
36.12	659.9	36.12	981.7
36.13	694.1	36.13	983.6
36.14	745.5	36.14	986.6
36.15	718.7	36.15	988.5
36.16	683.2	36.16	992.1
36.17	668.3	36.17	1003.5
36.18	661.9	36.18	998.6
36.19	663.7	36.19	978.2
36.2	704.8	36.2	957.9
36.21	738.8	36.21	939
36.22	702.3	36.22	927
36.23	686.7	36.23	924.9
36.24	692.1	36.24	932.7
36.25	677.1	36.25	968.7
36.26	660.9	36.26	995.3
36.27	660.3	36.27	939.6
36.28	663.5	36.28	904.9
36.29	670.7	36.29	892.3
36.3	678.8	36.3	911.5
36.31	686.9	36.31	937.9
36.32	692.8	36.32	964.8
36.33	696	36.33	967.4
36.34	696	36.34	942.9
36.35	679.2	36.35	974.5
36.36	665.6	36.36	1008
36.37	700.9	36.37	961.9
36.38	703.2	36.38	949.1
36.39	666.7	36.39	975.4
36.4	686.4	36.4	990.9
36.41	714.3	36.41	1001.2
36.42	690.9	36.42	994.6
36.43	685.2	36.43	973.7
36.44	701.4	36.44	934.8
36.45	710.6	36.45	950.6
36.46	717.7	36.46	980.4
36.47	724.9	36.47	994.2
36.48	729	36.48	992.2
36.49	729	36.49	969.4
36.5	732.6	36.5	941.7
36.51	735.9	36.51	915.8
36.52	724	36.52	924.1
36.53	702.7	36.53	939.5
36.54	668.6	36.54	964.7
36.55	694	36.55	965.2
36.56	733.7	36.56	953.2
36.57	703.8	36.57	890.3
36.58	686.5	36.58	870.7
36.59	687.7	36.59	914.4
36.6	690.2	36.6	913.3
36.61	693.9	36.61	900.5
36.62	707.6	36.62	954.9
36.63	723.3	36.63	975.6
36.64	741.8	36.64	943.8
36.65	730.6	36.65	944.5
36.66	707.6	36.66	956.2
36.67	680.1	36.67	940.7
36.68	663.9	36.68	937.6
36.69	666.3	36.69	954.9
36.7	668.3	36.7	954.1
36.71	669.9	36.71	945.4
36.72	666.9	36.72	928.6
36.73	668.9	36.73	921.3
36.74	679.7	36.74	930.3
36.75	659.7	36.75	923.4
36.76	626.9	36.76	910.2
36.77	622.7	36.77	918.6
36.78	623.4	36.78	925.1
36.79	632.9	36.79	928
36.8	634.4	36.8	924.9
36.81	632.2	36.81	919.1
36.82	647.7	36.82	925.6
36.83	648.7	36.83	922.9
36.84	621.1	36.84	902
36.85	632.4	36.85	917.4
36.86	662.9	36.86	950.9
36.87	665.4	36.87	920.6
36.88	661.2	36.88	902.7
36.89	643.2	36.89	911.1
36.9	635	36.9	928.5
36.91	632.1	36.91	950.6
36.92	627.9	36.92	933.3
36.93	625.7	36.93	922.9
36.94	628.1	36.94	928.9
36.95	618.6	36.95	904.5
36.96	602.5	36.96	863.2
36.97	630.4	36.97	888.7
36.98	652.6	36.98	913
36.99	658	36.99	929.8
37	661.1	37	909.3
37.01	662.9	37.01	866.9
37.02	657.3	37.02	899.3
37.03	649.1	37.03	919
37.04	635.3	37.04	898.1
37.05	623.4	37.05	892.6
37.06	612.6	37.06	896.8
37.07	609.2	37.07	894.7
37.08	605.5	37.08	900.8
37.09	600.1	37.09	929.5
37.1	612.4	37.1	928.1
37.11	636.3	37.11	906.5
37.12	631.9	37.12	886.6
37.13	619.1	37.13	873.5
37.14	588.6	37.14	879.5
37.15	603.1	37.15	897.1
37.16	649.1	37.16	922.8
37.17	651.4	37.17	898.1
37.18	650	37.18	876.7
37.19	650	37.19	879.7
37.2	637.6	37.2	880.7
37.21	616.1	37.21	880.1
37.22	612.4	37.22	917.3
37.23	609.2	37.23	943.5
37.24	601.4	37.24	919.5
37.25	598	37.25	916.7
37.26	598	37.26	930.5
37.27	600.1	37.27	938.9
37.28	598.3	37.28	942.3
37.29	581.6	37.29	929.7
37.3	580.5	37.3	911.6
37.31	592.5	37.31	888.8
37.32	600.8	37.32	878.1
37.33	613	37.33	869.9
37.34	642.3	37.34	864.5
37.35	646.1	37.35	886.3
37.36	627.5	37.36	931.8
37.37	628.6	37.37	915.8
37.38	637.2	37.38	893.1
37.39	664.1	37.39	882.9
37.4	661.4	37.4	872.7
37.41	631.5	37.41	862.5
37.42	652.9	37.42	869.6
37.43	671.1	37.43	877.9
37.44	632.2	37.44	877.3
37.45	612.4	37.45	876.7
37.46	611.2	37.46	876.1
37.47	613.5	37.47	876.5
37.48	619	37.48	885.1
37.49	636.9	37.49	934.2
37.5	645.7	37.5	944.5
37.51	645.1	37.51	915.2
37.52	624.3	37.52	902.1
37.53	604.9	37.53	896.8
37.54	617.5	37.54	915.4
37.55	622.3	37.55	917
37.56	618.7	37.56	900.2
37.57	606.9	37.57	865
37.58	596.1	37.58	833.7
37.59	603.9	37.59	853.5
37.6	610.8	37.6	870.7
37.61	616.8	37.61	885.1
37.62	608	37.62	875.1
37.63	597.8	37.63	865.7
37.64	604.4	37.64	903.4
37.65	605.8	37.65	901.2
37.66	601	37.66	850.9
37.67	593	37.67	856.9
37.68	587.3	37.68	878.5
37.69	607.6	37.69	900.6
37.7	623	37.7	907.7
37.71	631.9	37.71	895.8
37.72	640	37.72	888.9
37.73	644.8	37.73	882.1
37.74	622.7	37.74	862.3
37.75	616.9	37.75	856.6
37.76	633.1	37.76	869.8
37.77	631.1	37.77	892.4
37.78	625.8	37.78	910.8
37.79	647.4	37.79	849.8
37.8	653.6	37.8	837.3
37.81	638	37.81	893.5
37.82	630.9	37.82	905.8
37.83	627.7	37.83	901.3
37.84	637.3	37.84	878
37.85	650.9	37.85	862.1
37.86	670.6	37.86	857.3
37.87	643.3	37.87	888.7
37.88	602.9	37.88	929.8
37.89	635.8	37.89	909.5
37.9	653	37.9	897.7
37.91	645.2	37.91	899.5
37.92	647.3	37.92	876
37.93	652.7	37.93	846
37.94	645.5	37.94	890.9
37.95	651.5	37.95	907.2
37.96	679.6	37.96	875.4
37.97	654.4	37.97	882
37.98	608.8	37.98	903.2
37.99	635.1	37.99	876.9
38	648.8	38	871.4
38.01	639.8	38.01	903.1
38.02	625.9	38.02	898.6
38.03	610	38.03	877.8
38.04	608.2	38.04	867.6
38.05	608.9	38.05	874.1
38.06	614.3	38.06	911.8
38.07	625.7	38.07	902.6
38.08	639.9	38.08	871
38.09	610.6	38.09	872.8
38.1	599.4	38.1	865.2
38.11	624.5	38.11	838.9
38.12	616.4	38.12	833.2
38.13	591.2	38.13	838
38.14	589.2	38.14	875.9
38.15	593	38.15	898.2
38.16	608.5	38.16	886.2
38.17	602	38.17	851.3
38.18	583.4	38.18	804.1
38.19	610.5	38.19	798.9
38.2	627.4	38.2	813.2
38.21	619.1	38.21	869.5
38.22	619	38.22	871.8
38.23	623.8	38.23	843
38.24	609.6	38.24	847.2
38.25	599	38.25	856.8
38.26	599	38.26	876.5
38.27	616.5	38.27	884.7
38.28	644.6	38.28	885.9
38.29	632.3	38.29	868.4
38.3	616.1	38.3	861
38.31	595.2	38.31	882.6
38.32	572.1	38.32	857.1
38.33	547.5	38.33	801.5
38.34	584.7	38.34	821
38.35	620.3	38.35	848.4
38.36	640	38.36	883.7
38.37	632.3	38.37	879.8
38.38	606	38.38	849.3
38.39	601.2	38.39	852.5
38.4	605.2	38.4	862.6
38.41	629.7	38.41	884.7
38.42	651.5	38.42	909.3
38.43	671.2	38.43	935.6
38.44	633.2	38.44	926
38.45	611.9	38.45	909.1
38.46	661.6	38.46	880.4
38.47	684.7	38.47	868
38.48	687.7	38.48	868
38.49	705.7	38.49	890.6
38.5	716.7	38.5	913.1
38.51	697.5	38.51	926.9
38.52	714.2	38.52	941.3
38.53	759.7	38.53	956.3
38.54	776.1	38.54	974.9
38.55	782.6	38.55	979.3
38.56	766.4	38.56	929
38.57	751.5	38.57	911.2
38.58	737.8	38.58	920.8
38.59	700.1	38.59	912.1
38.6	667.1	38.6	904.7
38.61	667.7	38.61	913
38.62	667.4	38.62	907.8
38.63	666.2	38.63	890.5
38.64	669.1	38.64	882.9
38.65	672	38.65	872.3
38.66	672	38.66	841.8
38.67	666.1	38.67	838.4
38.68	654.8	38.68	860.5
38.69	627.8	38.69	857.4
38.7	607	38.7	848.3
38.71	630.4	38.71	832.8
38.72	645.3	38.72	838.5
38.73	651.9	38.73	865.4
38.74	652.5	38.74	856.6
38.75	649.9	38.75	843.8
38.76	636.7	38.76	848.5
38.77	625.9	38.77	849
38.78	617.5	38.78	844.8
38.79	621.9	38.79	815.6
38.8	626.6	38.8	789.5
38.81	617	38.81	813.4
38.82	611.1	38.82	824.3
38.83	609.4	38.83	820.7
38.84	604.2	38.84	817.1
38.85	599.9	38.85	815.6
38.86	606.5	38.86	827.6
38.87	622.7	38.87	851.9
38.88	650.2	38.88	890.8
38.89	630	38.89	872.5
38.9	600.7	38.9	842.8
38.91	598.3	38.91	841
38.92	598.1	38.92	839.5
38.93	600.5	38.93	838.3
38.94	605.2	38.94	832.4
38.95	610.6	38.95	824.6
38.96	616	38.96	811.4
38.97	620.3	38.97	810.2
38.98	623.3	38.98	824.6
38.99	613.9	38.99	827.5
39	601.9	39	827.6
39.01	601.3	39.01	833.5
39.02	610.6	39.02	831.5
39.03	633.3	39.03	818.3
39.04	632.3	39.04	812.8
39.05	621.4	39.05	811.6
39.06	589.1	39.06	832
39.07	589.3	39.07	844.5
39.08	636.6	39.08	845.7
39.09	641.5	39.09	846
39.1	633.2	39.1	844.4
39.11	651.1	39.11	819.2
39.12	649.3	39.12	807.1
39.13	616.9	39.13	814.8
39.14	634	39.14	813.1
39.15	666.7	39.15	808.8
39.16	642.2	39.16	823.7
39.17	632.2	39.17	824.3
39.18	646	39.18	801.6
39.19	646.2	39.19	812.4
39.2	640.5	39.2	836.1
39.21	628.6	39.21	837.9
39.22	615.1	39.22	834.4
39.23	598.9	39.23	821.8
39.24	605.3	39.24	807.2
39.25	621.4	39.25	792.3
39.26	636.3	39.26	805.5
39.27	630.7	39.27	811.5
39.28	587.7	39.28	804.3
39.29	583.8	39.29	820.4
39.3	598.1	39.3	846.8
39.31	602.2	39.31	832.5
39.32	618.9	39.32	822.6
39.33	659.6	39.33	821.4
39.34	644.1	39.34	806.2
39.35	601.1	39.35	784
39.36	601.6	39.36	768.5
39.37	604.5	39.37	771.1
39.38	612.3	39.38	811.2
39.39	619.3	39.39	817.5
39.4	625.9	39.4	806.2
39.41	622.5	39.41	779.5
39.42	622.6	39.42	777
39.43	631	39.43	827.8
39.44	646.7	39.44	834.8
39.45	666.4	39.45	817.5
39.46	655.4	39.46	804.8
39.47	639.8	39.47	789.5
39.48	615.9	39.48	768
39.49	629.2	39.49	749.5
39.5	664.5	39.5	732.7
39.51	629.3	39.51	760.1
39.52	602.7	39.52	783.2
39.53	605.1	39.53	791
39.54	620.4	39.54	814.7
39.55	643.7	39.55	848.2
39.56	640.5	39.56	822.9
39.57	642.4	39.57	804.5
39.58	662.2	39.58	813.4
39.59	663.5	39.59	819.5
39.6	652.7	39.6	823.7
39.61	636.9	39.61	804.5
39.62	629.2	39.62	786.7
39.63	645.4	39.63	777.7
39.64	669.6	39.64	787.8
39.65	699.6	39.65	811.1
39.66	678.4	39.66	808.1
39.67	666.5	39.67	802.8
39.68	697.1	39.68	798
39.69	725.9	39.69	800.8
39.7	753.4	39.7	809.2
39.71	760.3	39.71	801.9
39.72	775.3	39.72	799.6
39.73	823.8	39.73	819.4
39.74	855.1	39.74	835.1
39.75	873.1	39.75	847.6
39.76	912.3	39.76	815.9
39.77	955.8	39.77	786.2
39.78	1004.9	39.78	782.6
39.79	1087.8	39.79	809.3
39.8	1198.5	39.8	860.7
39.81	1248.8	39.81	819.7
39.82	1325.4	39.82	784.2
39.83	1534.8	39.83	818.9
39.84	1796.9	39.84	819.6
39.85	2104.4	39.85	790.9
39.86	2496.4	39.86	788.6
39.87	2962.1	39.87	792.9
39.88	3680.2	39.88	807.9
39.89	4595.3	39.89	817.8
39.9	5690.4	39.9	823.2
39.91	7061.1	39.91	800.1
39.92	8433.1	39.92	783.2
39.93	9592.8	39.93	817.3
39.94	10126.3	39.94	817.5
39.95	10056.3	39.95	785.2
39.96	8755.1	39.96	792
39.97	7236	39.97	800.1
[truncated: 4,003 more rows]
