# Supplementary material for: Photoreforming of solid waste on 1 m2 scale using single-source precursor-derived co-catalyst films
Source: Nat Chem Eng. 2026 Jun 24;3(6):351–62. doi: 10.1038/s44286-026-00406-y (PMC13293892; doi:10.1038/s44286-026-00406-y)
Supplement: Supplementary file 4 — Source data for Figs. 1–5. [file 44286_2026_406_MOESM4_ESM.zip › Source data main figures/Figure 5/5c.xlsx]

## Sheet: Sheet1
2024-08-30				2024-09-28				2025-10-04
Time (s)	Light intensity (mW cm-2)	Time (s)	Temperature (°C)	Time (s)	Light intensity (mW cm-2)	Time (s)	Temperature (°C)	Time (s)	Light intensity (mW cm-2)	Time (s)	Temperature (°C)
30.061	36.1416	0	15.9	0	45.1327	0	8.4	0	4.42478	0	8
60.054	40.5664	1800	16.8	30.06	44.2478	1800	9.6	30.06	4.42478	1800	9.6
90.049	52.2212	3600	17.7	60.053	45.1327	3600	10	60.053	8.84956	3600	11.4
120.044	53.9115	5400	18.2	90.047	38.938	5400	10.9	90.047	19.469	5400	13.2
150.036	59.7611	7200	19.1	120.04	45.1327	7200	11.4	120.04	33.6283	7200	14.1
180.03	60.7965	9000	20	150.035	45.1327	9000	11.8	150.033	46.9027	9000	14.5
210.024	60.3894	10800	21.7	180.027	53.9823	10800	12.3	180.027	54.8673	10800	15.5
240.012	60.5664	12600	21.3	210.021	53.9823	12600	12.3	210.021	55.7522	12600	15
270.004	60.4602	14400	21.7	240.014	51.3274	14400	13.6	240.014	56.6372	14400	15.5
300.064	61.4956	16200	21.3	270.007	37.1681	16200	14.1	270.007	56.6372	16200	15.5
330.057	58.7965	18000	20.4	300.001	38.0531	18000	13.2	300.001	56.6372	18000	14.1
360.05	57.5398	19800	21.3	330.061	38.938	19800	13.2	330.061	55.7522	19800	15.5
390.048	55.4513	21600	20.9	360.055	42.4779	21600	14.1	360.054	56.6372	21600	14.5
420.042	58.0797			390.05	38.0531			390.047	53.9823
450.03	55.1947			420.044	50.4425			420.04	58.4071
480.024	58.7699			450.038	51.3274			450.033	59.292
510.016	59.3451			480.033	64.6018			480.027	57.5221
540.011	55.7345			510.027	53.9823			510.022	55.7522
570.003	60.0442			540.02	66.3717			540.017	53.9823
600.063	62.354			570.014	59.292			570.01	56.6372
630.058	61.3717			600.001	66.3717			600.006	57.5221
660.049	62.2301			630.061	-7.07965			630	60.177
690.044	60.5133			660.055	5.30973			660.06	53.0973
720.035	62.0442			690.048	66.3717			690.054	57.5221
750.03	61.6106			720.04	58.4071			720.047	53.9823
780.022	62.0973			750.039	65.4867			750.04	54.8673
810.017	62.8142			780.028	53.9823			780.027	58.4071
840.011	59.2478			810.021	67.2566			810.021	61.062
870.007	58.2035			840.014	64.6018			840.014	54.8673
900	60.7257			870.008	59.292			870.007	60.177
930.055	59.2566			900.001	63.7168			900	60.177
960.049	58.3717			930.061	66.3717			930.061	39.823
990.044	58.646			960.055	66.3717			960.055	25.6637
1020.04	64.4071			990.048	65.4867			990.048	7.9646
1050.03	58.2301			1020.04	60.177			1020.04	15.9292
1080.03	59.0354			1050.04	65.4867			1050.03	43.3628
1110.02	59.9027			1080.03	63.7168			1080.03	19.469
1140.01	60.6283			1110.02	62.8319			1110.02	64.6018
1170.01	63.2035			1140.02	61.062			1140.01	63.7168
1200.07	62.7876			1170.01	68.1416			1170.01	58.4071
1230.05	60.8761			1200	61.9469			1200	60.177
1260.05	63.4425			1230.06	64.6018			1230.06	63.7168
1290.04	59.8938			1260.06	65.4867			1260.05	57.5221
1320.03	61.2566			1290.05	63.7168			1290.05	65.4867
1350.03	60.8053			1320.04	67.2566			1320.04	57.5221
1380.02	57.531			1350.04	65.4867			1350.03	61.9469
1410.01	62.0266			1380.03	66.3717			1380.03	57.5221
1440.01	62.0885			1410.03	60.177			1410.02	61.062
1470	58.1239			1440.02	65.4867			1440.01	62.8319
1500.06	63.3628			1470.01	62.8319			1470.01	57.5221
1530.05	59.1327			1500.01	62.8319			1500	62.8319
1560.05	62.8053			1530	58.4071			1530.06	58.4071
1590.04	63.7434			1560.06	63.7168			1560.06	60.177
1620.03	58.6637			1590.06	59.292			1590.05	52.2124
1650.03	59.6726			1620.05	58.4071			1620.05	62.8319
1680.03	62.0089			1650.03	66.3717			1650.04	62.8319
1710.01	64.0885			1680.03	44.2478			1680.03	61.9469
1740.01	64.1239			1710.02	60.177			1710.03	63.7168
1770	62.7876			1740.01	62.8319			1740.01	65.4867
1800.06	63.1239			1770.01	67.2566			1770.01	61.9469
1830.05	61.0266			1800	65.4867			1800	64.6018
1860.05	57.7522			1830.06	67.2566			1830.06	62.8319
1890.04	62.7965			1860.05	69.0266			1860.05	63.7168
1920.03	62.0089			1890.05	67.2566			1890.05	62.8319
1950.03	61.6195			1920.04	51.3274			1920.04	57.5221
1980.02	59.2478			1950.03	65.4867			1950.03	64.6018
2010.02	64.2389			1980.03	62.8319			1980.03	53.9823
2040.01	62.646			2010.02	62.8319			2010.02	63.7168
2070.01	55.6549			2040.01	55.7522			2040.01	64.6018
2100.07	59.7788			2070.01	59.292			2070.01	64.6018
2130.06	57.7168			2100.01	66.3717			2100	63.7168
2160.05	61.1327			2130.06	65.4867			2130.06	55.7522
2190.04	58.9823			2160.05	68.1416			2160.05	58.4071
2220.03	63.1062			2190.05	68.1416			2190.05	49.5575
2250.03	59.6195			2220.04	67.2566			2220.04	57.5221
2280.02	62.3717			2250.03	60.177			2250.03	65.4867
2310.01	59.3274			2280.03	61.062			2280.03	55.7522
2340.01	64.0443			2310.02	61.062			2310.02	65.4867
2370.07	63.177			2340.02	68.1416			2340.01	64.6018
2400.06	61.0177			2370.01	64.6018			2370.01	64.6018
2430.05	61.9558			2400.01	48.6726			2400	62.8319
2460.05	64.3894			2430.07	69.0266			2430.06	61.9469
2490.04	57.5752			2460.06	65.4867			2460.05	66.3717
2520.03	63.7876			2490.05	59.292			2490.05	55.7522
2550.03	65.3982			2520.05	66.3717			2520.04	46.9027
2580.02	64.2655			2550.03	68.1416			2550.04	68.1416
2610.01	63.708			2580.03	69.9115			2580.03	58.4071
2640.01	63.177			2610.02	69.0266			2610.03	71.6814
2670.07	58.6372			2640.01	43.3628			2640.02	71.6814
2700.06	62.8938			2670.01	70.7965			2670.01	74.3363
2730.05	66.4159			2700	62.8319			2700.01	54.8673
2760.05	60.2035			2730.06	23.0088			2730.06	14.1593
2790.04	62.6018			2760.05	61.062			2760.05	41.5929
2820.03	57.823			2790.05	73.4513			2790.05	74.3363
2850.03	62.5044			2820.04	68.1416			2820.04	69.0266
2880.02	61.3982			2850.03	69.0266			2850.03	71.6814
2910.01	60.7876			2880.03	64.6018			2880.03	46.0177
2940.01	61.5398			2910.02	53.9823			2910.02	69.0266
2970	66.5664			2940.01	58.4071			2940.01	69.9115
3000.06	63.7345			2970.01	60.177			2970.01	61.9469
3030.06	65.2655			3000	59.292			3000	67.2566
3060.05	60.4779			3030.06	62.8319			3030.06	64.6018
3090.04	65.2389			3060.05	67.2566			3060.05	61.9469
3120.04	63.4867			3090.05	66.3717			3090.05	61.9469
3150.03	64.2566			3120.04	66.3717			3120.04	68.1416
3180.02	65.8673			3150.03	66.3717			3150.03	61.062
3210.01	66.4159			3180.03	69.0266			3180.03	61.9469
3240	66.115			3210.02	50.4425			3210.02	69.9115
3270.06	63.0885			3240.01	69.0266			3240.01	68.1416
3300.06	57.5752			3270.01	67.2566			3270.01	61.9469
3330.05	61.5221			3300	59.292			3300	62.8319
3360.04	64.9292			3330.06	63.7168			3330.06	66.3717
3390.04	65.5221			3360.06	70.7965			3360.05	57.5221
3420.03	67.5575			3390.05	69.0266			3390.05	59.292
3450.02	68.292			3420.05	46.0177			3420.04	68.1416
3480.02	62.6106			3450.04	62.8319			3450.03	63.7168
3510.01	64.292			3480.03	63.7168			3480.03	66.3717
3540	65.6637			3510.03	63.7168			3510.02	57.5221
3570.06	67.9469			3540.01	42.4779			3540.02	67.2566
3600.06	64.5044			3570.01	71.6814			3570.01	48.6726
3630.05	66.6283			3600	69.0266			3600.01	68.1416
3660.04	66.8761			3630.06	71.6814			3630.07	66.3717
3690.04	64.4867			3660.05	58.4071			3660.06	61.062
3720.03	64.9203			3690.05	68.1416			3690.05	61.062
3750.02	67.6283			3720.04	69.0266			3720.04	67.2566
3780.02	65.0177			3750.03	61.062			3750.03	64.6018
3810.01	61.3363			3780.03	76.1062			3780.03	68.1416
3840	62.4248			3810.02	72.5664			3810.02	69.9115
3870.06	62.1416			3840.01	66.3717			3840.01	67.2566
3900.06	61.2124			3870.01	69.9115			3870.01	69.0266
3930.05	59.9646			3900	62.8319			3900.07	66.3717
3960.05	64.9734			3930.06	71.6814			3930.06	65.4867
3990.04	67.4425			3960.05	47.7876			3960.05	62.8319
4020.03	64.4779			3990.05	53.0973			3990.05	65.4867
4050.03	67			4020.04	50.4425			4020.04	41.5929
4080.02	67.2212			4050.03	68.1416			4050.03	63.7168
4110.02	66.1947			4080.03	64.6018			4080.03	57.5221
4140	63.6283			4110.02	61.9469			4110.02	68.1416
4170.06	63.6195			4140.02	72.5664			4140.01	61.9469
4200.06	62.4159			4170.01	69.0266			4170.01	62.8319
4230.05	61.7611			4200	68.1416			4200	61.062
4260.04	61.2389			4230.06	60.177			4230.06	64.6018
4290.04	64.9469			4260.06	73.4513			4260.05	58.4071
4320.03	65.5133			4290.05	53.0973			4290.05	40.708
4350.02	65.4336			4320.05	67.2566			4320.04	66.3717
4380.02	68.0088			4350.04	69.0266			4350.03	67.2566
4410.01	64.6903			4380.03	61.062			4380.03	66.3717
4440	40.646			4410.03	53.9823			4410.02	52.2124
4470.06	57.2478			4440.02	59.292			4440.01	65.4867
4500.06	68.5575			4470.02	74.3363			4470.01	61.062
4530.05	64.9381			4500	78.7611			4500	64.6018
4560.04	57.292			4530.06	67.2566			4530.06	63.7168
4590.04	58.9646			4560.06	63.7168			4560.06	66.3717
4620.03	54.4159			4590.05	73.4513			4590.05	68.1416
4650.02	56.8673			4620.04	60.177			4620.05	68.1416
4680.02	60.2478			4650.03	73.4513			4650.04	67.2566
4710.01	56.8761			4680.03	58.4071			4680.03	63.7168
4740	56.4867			4710.02	17.6991			4710.02	67.2566
4770.06	58.708			4740.02	10.6195			4740.01	66.3717
4800.06	50.5487			4770.01	7.9646			4770.01	55.7522
4830.05	56.2655			4800	-3.53982			4800	42.4779
4860.04	42.8938			4830.06	13.2743			4830.06	60.177
4890.04	39.6283			4860.06	74.3363			4860.05	52.2124
4920.03	53.3363			4890.05	80.531			4890.05	60.177
4950.03	61.3894			4920.04	48.6726			4920.04	65.4867
4980.02	60.0885			4950.03	31.8584			4950.03	58.4071
5010.02	58.177			4980.03	4.42478			4980.03	63.7168
5040.01	61.7345			5010.02	6.19469			5010.02	64.6018
5070	65.354			5040.02	-6.19469			5040.01	21.2389
5100.06	66.5929			5070.01	2.65487			5070.01	56.6372
5130.05	67.292			5100	76.1062			5100.07	68.1416
5160.04	61.9646			5130.06	83.1858			5130.06	66.3717
5190.04	61.2832			5160.06	6.19469			5160.05	60.177
5220.03	59.0354			5190.05	78.7611			5190.05	65.4867
5250.02	58.5664			5220.04	77.8761			5220.04	68.1416
5280.02	56.8938			5250.04	43.3628			5250.03	69.0266
5310.01	49.0531			5280.03	75.2212			5280.03	72.5664
5340	53.0354			5310.03	57.5221			5310.02	44.2478
5370.06	55.7965			5340.02	80.531			5340.01	65.4867
5400.06	61.7611			5370.02	80.531			5370.01	58.4071
5430.05	64.5752			5400.01	1.76991			5400	53.0973
5460.04	57.8496			5430	0.88496			5430.06	65.4867
5490.03	59.8584			5460.06	4.42478			5460.06	69.9115
5520.03	59.2743			5490.06	0.88496			5490.05	69.9115
5550.02	59.0885			5520.04	6.19469			5520.04	47.7876
5580.01	55.354			5550.04	3.53982			5550.04	63.7168
5610.01	58.3894			5580.03	7.07965			5580.03	56.6372
5640	61.9027			5610.02	2.65487			5610.02	61.062
5670.06	58.9115			5640.02	28.3186			5640.02	68.1416
5700.06	59.6991			5670.01	76.9912			5670.01	70.7965
5730.05	59.3274			5700	78.7611			5700.06	68.1416
5760.04	59.4336			5730.06	82.3009			5730.06	65.4867
5790.03	69.6018			5760.06	76.9912			5760.05	69.9115
5820.03	65.646			5790.05	64.6018			5790.05	65.4867
5850.02	65.4248			5820.04	62.8319			5820.04	63.7168
5880.02	67.292			5850.04	64.6018			5850.03	69.9115
5910.01	63.8407			5880.03	79.646			5880.03	69.9115
5940.01	65.8053			5910.02	81.4159			5910.02	67.2566
5970	60.2212			5940.02	75.2212			5940.01	70.7965
6000.06	62.2124			5970.01	79.646			5970.01	69.9115
6030.06	51.5752			6000	77.8761			6000.07	69.0266
6060.05	58.9646			6030.06	80.531			6030.06	56.6372
6090.04	62.8496			6060.06	75.2212			6060.05	50.4425
6120.03	59.5044			6090.05	84.9557			6090.05	55.7522
6150.02	55.7434			6120.04	26.5487			6120.04	48.6726
6180.01	56.823			6150.04	81.4159			6150.03	60.177
6210.01	54.885			6180.03	86.7257			6180.03	66.3717
6240	60.1947			6210.02	91.1504			6210.02	53.9823
6270.06	63.2566			6240.02	69.9115			6240.01	69.9115
6300.05	63.5841			6270.01	-0.88496			6270.01	43.3628
6330.05	68.0797			6300.01	13.2743			6300	64.6018
6360.04	59.2301			6330	26.5487			6330.06	69.9115
6390.03	58			6360.06	5.30973			6360.05	61.062
6420.03	60.8584			6390.06	40.708			6390.05	71.6814
6450.02	61.062			6420.05	81.4159			6420.04	67.2566
6480.01	63.5575			6450.04	84.9557			6450.03	52.2124
6510.01	63.5044			6480.03	76.9912			6480.03	68.1416
6540.01	62.646			6510.02	85.8407			6510.02	69.9115
6570.06	62.7434			6540.02	83.1858			6540.02	70.7965
6600.05	67.9292			6570.01	82.3009			6570.01	53.0973
6630.05	66.1504			6600	-0.88496			6600.01	69.0266
6660.04	61.6991			6630.06	51.3274			6630.07	72.5664
6690.03	62.0885			6660.06	86.7257			6660.06	65.4867
6720.03	60.3628			6690.05	92.0354			6690.05	76.9912
6750.02	62.9469			6720.04	86.7257			6720.04	71.6814
6780.01	61.5133			6750.04	76.9912			6750.03	30.0885
6810.01	57.708			6780.03	4.42478			6780.03	60.177
6840.07	55.115			6810.02	-13.2743			6810.02	22.1239
6870.06	60			6840.02	10.6195			6840.01	66.3717
6900.05	61.4513			6870.01	-0.88496			6870.01	73.4513
6930.05	63.4071			6900.01	7.07965			6900	49.5575
6960.04	58.177			6930.06	5.30973			6930.06	66.3717
6990.04	62.9734			6960.06	5.30973			6960.05	52.2124
7020.03	65.5398			6990.05	-15.0442			6990.05	14.1593
7050.02	57.9823			7020.04	0.88496			7020.04	47.7876
7080.02	52.0531			7050.04	-5.30973			7050.03	4.42478
7110	52.5929			7080.03	5.30973			7080.03	-9.73451
7140.06	63.0089			7110.02	4.42478			7110.02	-11.5044
7170.06	69.5664			7140.02	0.88496			7140.01	-15.9292
7200.05	73.6637			7170.01	0			7170.01	-8.84956
7230.04	67.3628			7200.01	-5.30973			7200	-21.2389
7260.04	66.9292			7230.07	17.6991			7230.06	-0.88496
7290.03	67.8407			7260.06	77.8761			7260.05	0.88496
7320.02	64.7965			7290.06	78.7611			7290.05	-16.8142
7350.02	50.2566			7320.05	60.177			7320.04	1.76991
7380.01	60.6726			7350.04	79.646			7350.03	-4.42478
7410.01	63.5221			7380.04	74.3363			7380.03	6.19469
7440.06	55.6991			7410.03	74.3363			7410.02	-3.53982
7470.06	71.8938			7440.02	75.2212			7440.02	-5.30973
7500.05	60.5929			7470.01	84.0708			7470.01	9.73451
7530.04	58.5929			7500	38.0531			7500	51.3274
7560.04	69.1416			7530.06	66.3717			7530.06	9.73451
7590.03	61.6372			7560.06	84.0708			7560.06	19.469
7620.02	60.6283			7590.05	78.7611			7590.05	67.2566
7650.02	66.7699			7620.04	93.8053			7620.05	15.0442
7680.01	68.1504			7650.04	83.1858			7650.03	14.1593
7710	70.3894			7680.03	63.7168			7680.03	13.2743
7740.06	64.2566			7710.02	86.7257			7710.02	3.53982
7770.06	62.7965			7740.02	81.4159			7740.01	14.1593
7800.05	65.7434			7770.01	93.8053			7770.01	69.0266
7830.04	68.1947			7800	88.4956			7800	4.42478
7860.04	61.062			7830.06	57.5221			7830.06	0.88496
7890.03	59.8938			7860.06	71.6814			7860.05	4.42478
7920.03	51.7434			7890.05	86.7257			7890.05	2.65487
7950.02	53.9558			7920.04	86.7257			7920.04	2.65487
7980.02	57.6903			7950.04	76.9912			7950.03	0.88496
8010.01	59.6991			7980.03	59.292			7980.03	3.53982
8040	64.3274			8010.02	77.8761			8010.02	0
8070.06	64.6372			8040.02	76.1062			8040.01	0
8100.05	53.3805			8070.01	77.8761			8070.01	11.5044
8130.04	63.1593			8100	76.9912			8100	14.1593
8160.04	71.2478			8130.06	73.4513			8130.06	76.1062
8190.03	67.8673			8160.06	61.062			8160.05	85.8407
8220.02	61.6991			8190.05	78.7611			8190.05	41.5929
8250.02	67.9557			8220.05	76.9912			8220.04	73.4513
8280.01	66.9292			8250.04	64.6018			8250.03	78.7611
8310	60.2389			8280.03	77.8761			8280.03	30.9734
8340.06	60.1062			8310.03	74.3363			8310.02	55.7522
8370.06	52.531			8340.02	81.4159			8340.01	69.9115
8400.05	63.885			8370.02	76.1062			8370.01	19.469
8430.04	70.9912			8400.01	72.5664			8400	84.9557
8460.04	69.7965			8430.07	55.7522			8430.06	74.3363
8490.03	73.7257			8460.06	77.8761			8460.06	79.646
8520.02	70.6726			8490.05	78.7611			8490.05	76.1062
8550.01	70.9912			8520.04	73.4513			8520.05	83.1858
8580.01	60.4513			8550.04	51.3274			8550.04	74.3363
8610	63.4513			8580.03	72.5664			8580.03	8.84956
8640.06	64.7788			8610.02	78.7611			8610.03	66.3717
8670.06	62.885			8640.02	-11.5044			8640.01	16.8142
8700.05	66.8142			8670.01	69.0266			8670.01	13.2743
8730.04	60.0531			8700	84.0708			8700	43.3628
8760.03	52.2478			8730.06	77.8761			8730.06	84.0708
8790.03	55.823			8760.06	71.6814			8760.05	87.6106
8820.02	55.8584			8790.05	81.4159			8790.05	82.3009
8850.02	54.1327			8820.04	69.9115			8820.04	85.8407
8880.01	53.8496			8850.04	79.646			8850.03	84.9557
8910.01	50.0531			8880.03	70.7965			8880.03	85.8407
8940.07	50.0973			8910.02	75.2212			8910.02	83.1858
8970.06	56.8584			8940.02	70.7965			8940.01	72.5664
9000.05	59.1681			8970.01	74.3363			8970.01	84.9557
9030.05	49.1239			9000	79.646			9000	63.7168
9060.04	54.115			9030.06	68.1416			9030.06	13.2743
9090.03	51.6637			9060.06	69.0266			9060.05	8.84956
9120.02	54.4159			9090.05	64.6018			9090.05	0.88496
9150.01	45.9292			9120.04	64.6018			9120.04	-2.65487
9180.01	54.7434			9150.04	83.1858			9150.03	-23.8938
9210	49.6814			9180.03	71.6814			9180.03	-9.73451
9240.06	48.8407			9210.03	67.2566			9210.02	9.73451
9270.06	40.1062			9240.02	75.2212			9240.01	27.4336
9300.05	40.2212			9270.02	68.1416			9270.01	-6.19469
9330.04	51.0177			9300.01	80.531			9300	12.3894
9360.03	52.708			9330	76.1062			9330.06	12.3894
9390.03	56.5664			9360.06	71.6814			9360.05	15.9292
9420.02	56.9469			9390.06	6.19469			9390.05	35.3982
9450.01	54.7788			9420.05	80.531			9420.04	18.5841
9480.01	62.6814			9450.04	86.7257			9450.04	28.3186
9510	55.938			9480.03	69.9115			9480.03	90.2655
9540.06	65.0088			9510.02	73.4513			9510.03	48.6726
9570.05	68.4513			9540.02	78.7611			9540.02	16.8142
9600.05	68.5133			9570.01	72.5664			9570.01	9.73451
9630.04	71.4867			9600	63.7168			9600.01	12.3894
9660.03	70.9823			9630.06	75.2212			9630.07	68.1416
9690.03	68.1504			9660.06	51.3274			9660.05	77.8761
9720.02	71.4425			9690.05	77.8761			9690.05	81.4159
9750.01	73.1681			9720.05	76.9912			9720.04	74.3363
9780.01	73.8407			9750.04	81.4159			9750.03	56.6372
9810	60.9734			9780.03	80.531			9780.03	70.7965
9840.06	42.7876			9810.02	74.3363			9810.02	70.7965
9870.06	40.4867			9840.02	78.7611			9840.01	75.2212
9900.05	60.8496			9870.01	79.646			9870.01	61.062
9930.05	57.354			9900	66.3717			9900	59.292
9960.04	12.0354			9930.06	83.1858			9930.06	74.3363
9990.03	13.6991			9960.06	78.7611			9960.06	84.0708
10020	5.35398			9990.05	71.6814			9990.05	74.3363
10050	43.4071			10020	75.2212			10020	70.7965
10080	59.9823			10050	61.9469			10050	80.531
10110	65.823			10080	74.3363			10080	58.4071
10140.1	67			10110	64.6018			10110	79.646
10170.1	70.2124			10140	69.0266			10140	79.646
10200	71.7965			10170	70.7965			10170	50.4425
10230	74.4867			10200	69.9115			10200	50.4425
10260	71.5487			10230	70.7965			10230.1	49.5575
10290	71.9115			10260.1	60.177			10260.1	68.1416
10320	74.5221			10290.1	72.5664			10290	75.2212
10350	67.8496			10320	74.3363			10320	76.1062
10380	66.5575			10350	68.1416			10350	84.0708
10410.1	69.7345			10380	76.1062			10380	61.062
10440.1	65.8142			10410	55.7522			10410	76.1062
10470.1	63.7434			10440	57.5221			10440	68.1416
10500	74.6195			10470	76.1062			10470	81.4159
10530	73.0177			10500	81.4159			10500	79.646
10560	77.7257			10530.1	76.1062			10530	76.9912
10590	72.177			10560.1	79.646			10560.1	85.8407
10620	54.708			10590.1	74.3363			10590.1	76.9912
10650	45.5487			10620	14.1593			10620	77.8761
10680	55.9027			10650	64.6018			10650	58.4071
10710.1	55.2124			10680	71.6814			10680	79.646
10740.1	64.5044			10710	69.0266			10710	77.8761
10770.1	42.062			10740	-0.88496			10740	82.3009
10800	30.6637			10770	66.3717			10770	82.3009
10830	3.62832			10800	71.6814			10800	62.8319
10860	4.63717			10830.1	62.8319			10830.1	55.7522
10890	36.2478			10860.1	78.7611			10860.1	79.646
10920	57.4779			10890	82.3009			10890	68.1416
10950	-2.55752			10920	76.1062			10920	74.3363
10980	-7.0708			10950	75.2212			10950	76.1062
11010	3.80531			10980	76.1062			10980	73.4513
11040	2.69027			11010	74.3363			11010	86.7257
11070.1	-1.16814			11040	71.6814			11040	-2.65487
11100	-0.50938			11070	62.8319			11070	4.42478
11130	0.33035			11100	68.1416			11100	73.4513
11160	-1.51327			11130.1	78.7611			11130.1	12.3894
11190	4.56637			11160.1	77.8761			11160.1	-1.76991
11220	1.76991			11190.1	69.0266			11190	77.8761
11250	5.0354			11220	25.6637			11220	38.0531
11280	5.31858			11250	47.7876			11250	-5.30973
11310.1	14.1327			11280	69.9115			11280	8.84956
11340.1	66.6106			11310	44.2478			11310	7.9646
11370.1	74.4425			11340	83.1858			11340	11.5044
11400	75.177			11370	74.3363			11370	30.0885
11430	70.5398			11400	74.3363			11400	45.1327
11460	75.8319			11430.1	69.0266			11430.1	11.5044
11490	75.4248			11460.1	72.5664			11460.1	10.6195
11520	72.4602			11490.1	75.2212			11490.1	8.84956
11550	65.9912			11520	64.6018			11520	-6.19469
11580	69.2655			11550	68.1416			11550	7.07965
11610.1	70.7168			11580	71.6814			11580	61.062
11640.1	75.2655			11610	77.8761			11610	93.8053
11670.1	76.8496			11640	77.8761			11640	77.8761
11700	73.292			11670	79.646			11670	69.9115
11730	72.5044			11700	56.6372			11700	78.7611
11760	63.469			11730.1	77.8761			11730.1	-1.76991
11790	39.1947			11760.1	56.6372			11760.1	58.4071
11820	59.6637			11790	78.7611			11790	81.4159
11850	67.5398			11820.1	75.2212			11820	67.2566
11880	23.3717			11850	72.5664			11850	40.708
11910	23.6903			11880	50.4425			11880	9.73451
11940.1	27.531			11910	71.6814			11910	64.6018
11970.1	38.8761			11940	68.1416			11940	20.354
12000.1	47.115			11970	73.4513			11970	17.6991
12030	43.2832			12000	6.19469			12000	61.062
12060	45.1062			12030.1	4.42478			12030.1	77.8761
12090	44.2566			12060.1	88.4956			12060.1	83.1858
12120	40.4956			12090.1	80.531			12090	69.0266
12150	46.6283			12120	50.4425			12120	81.4159
12180	48.7965			12150	30.0885			12150	76.9912
12210	59.6195			12180	15.0442			12180	72.5664
12240.1	23.885			12210	74.3363			12210	5.30973
12270.1	65.0619			12240	8.84956			12240	85.8407
12300	67.8053			12270	7.07965			12270	69.9115
12330	55.1681			12300	65.4867			12300	77.8761
12360	44.2832			12330	75.2212			12330.1	92.9203
12390	34.8142			12360.1	82.3009			12360.1	77.8761
12420	32.0442			12390.1	82.3009			12390.1	86.7257
12450	36.8496			12420	75.2212			12420.1	79.646
12480	39.8053			12450	50.4425			12450	88.4956
12510.1	52.1593			12480	84.0708			12480	71.6814
12540.1	51.9292			12510	81.4159			12510	88.4956
12570.1	54.062			12540	81.4159			12540	75.2212
12600	69.6106			12570	69.0266			12570	62.8319
12630	69.0708			12600	69.9115			12600	83.1858
12660	9.12389			12630.1	74.3363			12630.1	41.5929
12690	-2.52212			12660.1	0.88496			12660.1	35.3982
12720	-0.07276			12690.1	0.88496			12690	79.646
12750	3.24779			12720	82.3009			12720	11.5044
12780	4.54867			12750	-4.42478			12750	30.9734
12810.1	4.46018			12780	67.2566			12780	14.1593
12840.1	3.38938			12810	74.3363			12810	5.30973
12870.1	1.35398			12840	44.2478			12840	46.9027
12900	3.18584			12870	22.1239			12870	46.9027
12930	4.21239			12900	77.8761			12900	21.2389
12960	2.62832			12930.1	73.4513			12930.1	29.2035
12990	1.35398			12960.1	79.646			12960.1	66.3717
13020	18.5841			12990.1	72.5664			12990.1	85.8407
13050	76.7345			13020	69.9115			13020	70.7965
13080	78.5752			13050	72.5664			13050	66.3717
13110.1	79.5221			13080	79.646			13080	92.0354
13140.1	76.7699			13110	69.9115			13110	83.1858
13170.1	69.9557			13140	65.4867			13140	76.9912
13200	74.1504			13170	65.4867			13170	41.5929
13230	75.2035			13200	75.2212			13200	57.5221
13260	74.6726			13230	69.9115			13230.1	62.8319
13290	74.7345			13260.1	69.9115			13260.1	2.65487
13320	70.6018			13290.1	82.3009			13290.1	24.7788
13350	67.1504			13320.1	60.177			13320	62.8319
13380	71.1593			13350	76.9912			13350	69.0266
13410.1	66.0443			13380	83.1858			13380	7.9646
13440.1	65.2566			13410	69.9115			13410	-3.53982
13470.1	64.3805			13440	84.0708			13440	3.53982
13500	67.1416			13470	30.0885			13470	0.88496
13530	71.177			13500	23.0088			13500	-4.42478
13560	69.1416			13530.1	81.4159			13530	-23.8938
13590	70.2566			13560.1	84.0708			13560.1	-15.0442
13620	67.0708			13590.1	69.9115			13590.1	-6.19469
13650	61.3097			13620	47.7876			13620	2.65487
13680	73.5575			13650	74.3363			13650	2.65487
13710.1	70.9115			13680	54.8673			13680	-0.88496
13740.1	67.7876			13710	46.0177			13710	-4.42478
13770	74.9203			13740	75.2212			13740	44.2478
13800	73.6991			13770	71.6814			13770	86.7257
13830	75.4867			13800	70.7965			13800	91.1504
13860	65.9469			13830.1	61.062			13830.1	84.0708
13890	63.6726			13860.1	76.1062			13860.1	89.3805
13920	70.0797			13890.1	61.9469			13890.1	87.6106
13950	69.0708			13920	69.9115			13920	81.4159
13980	68.5575			13950	76.1062			13950	88.4956
14010	74.2212			13980	69.9115			13980	85.8407
14040.1	79.1858			14010	75.2212			14010	85.8407
14070	75.2832			14040	79.646			14040	81.4159
14100	70.6283			14070	38.938			14070	84.0708
14130	73.0708			14100	66.3717			14100	80.531
14160	77.6726			14130	76.1062			14130	73.4513
14190	67.4159			14160.1	54.8673			14160.1	76.1062
14220	71.3628			14190.1	77.8761			14190.1	55.7522
14250	68.0354			14220.1	69.9115			14220	65.4867
14280	43.2212			14250	75.2212			14250	72.5664
14310.1	63.5575			14280	39.823			14280	79.646
14340.1	42.9203			14310	68.1416			14310	61.062
14370	79.1593			14340	69.0266			14340	68.1416
14400	81.2655			14370	74.3363			14370	56.6372
14430	78.7522			14400	61.9469			14400	69.9115
14460	68.9734			14430.1	76.9912			14430	73.4513
14490	79.0443			14460.1	53.0973			14460	81.4159
14520	74.1062			14490.1	43.3628			14490.1	66.3717
14550	75.0088			14520	72.5664			14520.1	55.7522
14580	81.1327			14550	47.7876			14550	69.0266
14610.1	74.5221			14580	72.5664			14580	30.9734
14640.1	78.4425			14610	73.4513			14610	50.4425
14670.1	72.2655			14640	50.4425			14640	76.9912
14700	62.7965			14670	59.292			14670	61.9469
14730	65.3186			14700	74.3363			14700	53.9823
14760	71.2212			14730.1	72.5664			14730	61.9469
14790	60.6106			14760.1	61.9469			14760.1	83.1858
14820	52.2478			14790.1	62.8319			14790.1	82.3009
14850	65.469			14820	65.4867			14820	71.6814
14880	51.8319			14850	75.2212			14850	70.7965
14910	55.1681			14880	67.2566			14880	66.3717
14940.1	51.7345			14910	74.3363			14910	68.1416
14970.1	39.938			14940	64.6018			14940	66.3717
15000	40.8584			14970	69.9115			14970	54.8673
15030	54.2743			15000	69.0266			15000	61.9469
15060	57.8407			15030.1	59.292			15030	58.4071
15090	51.8053			15060.1	52.2124			15060.1	73.4513
15120	53.7434			15090.1	73.4513			15090.1	75.2212
15150	62.0442			15120	73.4513			15120	70.7965
15180	63.5841			15150	44.2478			15150	62.8319
15210.1	45.531			15180	75.2212			15180	70.7965
15240.1	43.5575			15210	74.3363			15210	74.3363
15270	41.8673			15240	0.88496			15240	71.6814
15300	32.3274			15270	-3.53982			15270	65.4867
15330	22.1593			15300	22.1239			15300	68.1416
15360	24.5221			15330.1	72.5664			15330	52.2124
15390	26.6018			15360.1	68.1416			15360	55.7522
15420	34.2743			15390.1	68.1416			15390.1	53.0973
15450	36.9734			15420	73.4513			15420.1	54.8673
15480	33.9469			15450	69.0266			15450	59.292
15510.1	37.062			15480	62.8319			15480	57.5221
15540.1	33.4425			15510	66.3717			15510	69.0266
15570	20.7168			15540	73.4513			15540	53.9823
15600	20.2655			15570	69.9115			15570	52.2124
15630	17.8761			15600	58.4071			15600	54.8673
15660	14.8938			15630.1	72.5664			15630	52.2124
15690	15.0442			15660.1	69.9115			15660.1	59.292
15720	15.2212			15690.1	64.6018			15690.1	76.9912
15750	15.9381			15720	70.7965			15720.1	75.2212
15780	16.469			15750	64.6018			15750	77.8761
15810.1	13.2832			15780	65.4867			15780	76.9912
15840.1	16.823			15810	55.7522			15810	74.3363
15870	21.2389			15840	55.7522			15840	51.3274
15900	22.3451			15870	65.4867			15870	23.8938
15930	24.5929			15900	58.4071			15900	79.646
15960	23.5398			15930.1	66.3717			15930	65.4867
15990	22			15960.1	69.9115			15960.1	69.0266
16020	26			15990.1	74.3363			15990.1	59.292
16050	25.0619			16020	66.3717			16020.1	74.3363
16080	26.3805			16050	68.1416			16050	58.4071
16110.1	24.4602			16080	46.9027			16080	68.1416
16140.1	14.9203			16110	72.5664			16110	64.6018
16170	17.1416			16140	66.3717			16140	69.9115
16200	9.0885			16170	71.6814			16170	71.6814
16230	9.46903			16200	66.3717			16200	77.8761
16260	19.5929			16230	44.2478			16230	79.646
16290	20.4513			16260.1	72.5664			16260.1	59.292
16320	36.4425			16290.1	71.6814			16290.1	66.3717
16350	43.4425			16320	64.6018			16320.1	70.7965
16380.1	53.4956			16350	70.7965			16350	76.9912
16410.1	56.9027			16380	62.8319			16380	80.531
16440.1	57.8673			16410	69.0266			16410	71.6814
16470	63.5841			16440	69.9115			16440	77.8761
16500	68.5841			16470	59.292			16470	60.177
16530	72.6637			16500	60.177			16500	70.7965
16560	65.2566			16530.1	63.7168			16530	75.2212
16590	37.6814			16560.1	69.9115			16560	77.8761
16620	22.1327			16590.1	53.0973			16590.1	74.3363
16650	18.9557			16620	66.3717			16620.1	70.7965
16680.1	37.9823			16650	67.2566			16650	69.9115
16710.1	62.7345			16680	68.1416			16680	71.6814
16740.1	62.0177			16710	72.5664			16710	73.4513
16770	75.4159			16740	53.9823			16740	68.1416
16800	70.1858			16770	72.5664			16770	62.8319
16830	44.1416			16800	38.0531			16800	79.646
16860	42.0177			16830.1	63.7168			16830	66.3717
16890	39.7965			16860.1	44.2478			16860	76.1062
16920	40.8584			16890.1	63.7168			16890.1	61.9469
16950	50.5841			16920	59.292			16920.1	76.9912
16980	56.0885			16950	58.4071			16950	80.531
17010.1	61.1947			16980	61.9469			16980	78.7611
17040.1	62.5487			17010	71.6814			17010	70.7965
17070	49.9469			17040	66.3717			17040	74.3363
17100	44.7345			17070	69.9115			17070	79.646
17130	31.0443			17100	69.0266			17100	0
17160	26.5487			17130	64.6018			17130	1.76991
17190	24.4602			17160.1	57.5221			17160	-7.9646
17220	35.6814			17190.1	68.1416			17190.1	-5.30973
17250	41.3186			17220.1	65.4867			17220.1	5.30973
17280.1	33.6018			17250	65.4867			17250	11.5044
17310.1	39.1062			17280	61.062			17280	3.53982
17340.1	47.646			17310	64.6018			17310	3.53982
17370	32.2301			17340	69.0266			17340	0
17400	27.4071			17370	63.7168			17370	-5.30973
17430	42.4956			17400	60.177			17400	4.42478
17460	51.885			17430	63.7168			17430	5.30973
17490	58.885			17460.1	67.2566			17460	-4.42478
17520	59.8053			17490.1	70.7965			17490	3.53982
17550	63.4336			17520	55.7522			17520.1	4.42478
17580.1	67.0177			17550	70.7965			17550.1	5.30973
17610.1	48.6991			17580	35.3982			17580	7.9646
17640	59.6549			17610	70.7965			17610	15.0442
17670	59.4956			17640	64.6018			17640	30.9734
17700	62.2566			17670	67.2566			17670	88.4956
17730	50.5133			17700	55.7522			17700	78.7611
17760	47.5929			17730	70.7965			17730	81.4159
17790	50.9911			17760.1	67.2566			17760	81.4159
17820	46.3363			17790.1	46.0177			17790.1	75.2212
17850	27.8761			17820	69.9115			17820.1	77.8761
17880	13.292			17850	67.2566			17850.1	83.1858
17910	14.9203			17880	55.7522			17880	63.7168
17940.1	13.5487			17910	63.7168			17910	84.0708
17970	23.1062			17940	53.9823			17940	53.9823
18000	14.5575			17970	61.9469			17970	76.9912
18030	11.6549			18000	38.938			18000	49.5575
18060	16.0266			18030	62.8319			18030	81.4159
18090	24.708			18060.1	53.0973			18060	88.4956
18120	12.885			18090.1	59.292			18090.1	85.8407
18150	9.09735			18120.1	61.062			18120.1	86.7257
18180.1	24.8938			18150	51.3274			18150	86.7257
18210.1	26.2832			18180	64.6018			18180	83.1858
18240	30.7434			18210	52.2124			18210	85.8407
18270	32.1681			18240	69.0266			18240	84.0708
18300	33.6018			18270	61.062			18270	84.9557
18330	31.3805			18300	61.062			18300	80.531
18360	26.885			18330	64.6018			18330	83.1858
18390	29.9027			18360.1	68.1416			18360	84.0708
18420	30.3894			18390.1	63.7168			18390	79.646
18450	24.4425			18420	69.0266			18420.1	76.9912
18480.1	23.6106			18450	66.3717			18450.1	62.8319
18510.1	19.6814			18480	62.8319			18480.1	73.4513
18540	18.4602			18510	39.823			18510	76.9912
18570	18.7876			18540	62.8319			18540	73.4513
18600	19.823			18570	51.3274			18570	70.7965
18630	22.2389			18600	65.4867			18600	63.7168
18660	28.9381			18630	62.8319			18630	57.5221
18690	31.0088			18660.1	68.1416			18660	66.3717
18720	25.5398			18690.1	52.2124			18690	64.6018
18750	25.5133			18720	47.7876			18720.1	69.0266
18780.1	24.3805			18750	57.5221			18750.1	76.9912
18810.1	27.6018			18780	66.3717			18780	59.292
18840.1	27.9469			18810	69.9115			18810	73.4513
18870	27.9557			18840	66.3717			18840	62.8319
18900	25.4513			18870	65.4867			18870	44.2478
18930	28.5044			18900	68.1416			18900	74.3363
18960	28.9469			18930	63.7168			18930	70.7965
18990	35.6726			18960.1	65.4867			18960	69.0266
19020	32.5133			18990.1	65.4867			18990	69.0266
19050	30.0443			19020.1	67.2566			19020.1	74.3363
19080.1	22.6991			19050	46.0177			19050.1	66.3717
19110.1	24.7434			19080	66.3717			19080	68.1416
19140	22.0177			19110	42.4779			19110	45.1327
19170	23.9115			19140	32.7434			19140	69.9115
19200	25.8053			19170	50.4425			19170	27.4336
19230	30.8142			19200	64.6018			19200	71.6814
19260	29.5398			19230	67.2566			19230	62.8319
19290	33.2832			19260.1	63.7168			19260	67.2566
19320	28.3982			19290.1	67.2566			19290	78.7611
19350	27.9646			19320	45.1327			19320.1	74.3363
19380.1	25.4779			19350	66.3717			19350.1	75.2212
19410.1	34.7611			19380	64.6018			19380.1	69.0266
19440	37.6106			19410	69.0266			19410	74.3363
19470	40.1327			19440	61.9469			19440	57.5221
19500	45.5487			19470	69.0266			19470	52.2124
19530	44.9823			19500	66.3717			19500	57.5221
19560	45.3805			19530	68.1416			19530	62.8319
19590	45.9911			19560.1	59.292			19560	45.1327
19620	49.2566			19590.1	61.9469			19590	69.9115
19650.1	55.823			19620	62.8319			19620.1	61.062
19680.1	59.9115			19650	53.9823			19650.1	48.6726
19710.1	55.3894			19680	65.4867			19680	46.9027
19740	56.0531			19710	64.6018			19710	38.938
19770	55.5487			19740	63.7168			19740	38.0531
19800	54.354			19770	66.3717			19770	28.3186
19830	55.7345			19800	63.7168			19800	26.5487
19860	53.4336			19830	63.7168			19830	36.2832
19890	48.938			19860.1	68.1416			19860	29.2035
19920	48.7522			19890.1	50.4425			19890	38.0531
19950	49.6283			19920	60.177			19920.1	37.1681
19980.1	46.2655			19950	54.8673			19950.1	49.5575
20010.1	47.6195			19980	46.9027			19980	21.2389
20040	49.8407			20010	58.4071			20010	14.1593
20070	51.9292			20040	65.4867			20040	27.4336
20100	52.292			20070	61.062			20070	30.0885
20130	48.1504			20100	57.5221			20100	15.0442
20160	46.2566			20130	47.7876			20130	5.30973
20190	47.2212			20160	66.3717			20160	45.1327
20220	48.1327			20190.1	63.7168			20190	64.6018
20250.1	44.5752			20220	58.4071			20220.1	15.0442
20280.1	41.8496			20250	54.8673			20250.1	-7.9646
20310.1	40.0885			20280	62.8319			20280	0
20340	35.4602			20310	54.8673			20310	4.42478
20370	41.0354			20340	49.5575			20340	3.53982
20400	53.4956			20370	61.062			20370	6.19469
20430	61.6018			20400	51.3274			20400	-4.42478
20460	65.2212			20430	53.0973			20430	4.42478
20490	65.8319			20460.1	55.7522			20460	4.42478
20520	53.2212			20490.1	64.6018			20490	2.65487
20550.1	61.8584			20520	62.8319			20520.1	1.76991
20580.1	60.6195			20550	61.9469			20550.1	3.53982
20610.1	58.5752			20580	42.4779			20580	4.42478
20640	16.2655			20610	55.7522			20610	2.65487
20670	11.7788			20640	61.9469			20640	4.42478
20700	30.2566			20670	37.1681			20670	-1.76991
20730	54.7876			20700	55.7522			20700	4.42478
20760	35.8053			20730	62.8319			20730	0.88496
20790	12.4159			20760.1	58.4071			20760	3.53982
20820	12.354			20790.1	60.177			20790	3.53982
20850	26.4248			20820	47.7876			20820.1	4.42478
20880.1	10.6814			20850	59.292			20850.1	4.42478
20910.1	12.0708			20880	60.177			20880	5.30973
20940	12.5841			20910	-6.19469			20910	5.30973
20970	43.7345			20940	49.5575			20940	4.42478
21000	72.8584			20970	62.8319			20970	7.07965
21030	63.4248			21000	62.8319			21000	2.65487
21060	70.3363			21030	60.177			21030	7.07965
21090	62.3363			21060	60.177			21060	7.07965
21120	65.9026			21090.1	39.823			21090	2.65487
21150.1	23.3009			21120.1	56.6372			21120.1	4.42478
21180.1	61.2124			21150	61.9469			21150.1	6.19469
21210	68.4867			21180	46.0177			21180.1	10.6195
21240	65.885			21210	33.6283			21210	51.3274
21270	64.2832			21240	62.8319			21240	78.7611
21300	21.8584			21270	62.8319			21270	82.3009
21330	70.2389			21300	59.292			21300	78.7611
21360	61.4602			21330	55.7522			21330	79.646
21390	57.5221			21360.1	60.177			21360	78.7611
21420	61.8142			21390.1	55.7522			21390	80.531
21450.1	24.9203			21420.1	63.7168			21420	71.6814
21480.1	32.2478			21450	65.4867			21450.1	63.7168
21510	65.6283			21480	54.8673			21480.1	48.6726
21540	54.3628			21510	49.5575			21510.1	72.5664
21570	25.2743			21540	65.4867			21540	70.7965
21600	50.646			21570	61.9469			21570	69.0266
				21600	59.292			21600	15.0442
