# Supplementary material for: Photoreforming of solid waste on 1 m2 scale using single-source precursor-derived co-catalyst films
Source: Nat Chem Eng. 2026 Jun 24;3(6):351–62. doi: 10.1038/s44286-026-00406-y (PMC13293892; doi:10.1038/s44286-026-00406-y)
Supplement: Supplementary file 4 — Source data for Figs. 1–5. [file 44286_2026_406_MOESM4_ESM.zip › Source data main figures/Figure 5/5d.xlsx]

## Sheet: Sheet1
Substrate	H2 (mmol m-2)	Formate (mmol m-2)	Acetate (mmol m-2)
Glucose (photocatalyst reuse)	4.71	2.53	1.17
Glucose	5.24	2.68	1.76
Pre-treated cellulose	1.51	1.5	0.94
