# Supplementary material for: Photoreforming of solid waste on 1 m2 scale using single-source precursor-derived co-catalyst films
Source: Nat Chem Eng. 2026 Jun 24;3(6):351–62. doi: 10.1038/s44286-026-00406-y (PMC13293892; doi:10.1038/s44286-026-00406-y)
Supplement: Supplementary file 4 — Source data for Figs. 1–5. [file 44286_2026_406_MOESM4_ESM.zip › Source data main figures/Figure 5/5f.xlsx]

## Sheet: Sheet1
	Pessimistic	Base	Optimistic
Variable	H2 cost (£ mmol-1)	H2 cost (£ mmol-1)	H2 cost (£ mmol-1)
Photocatalyst reuse	1.71407	0.93447	0.24057
Light intensity	5.23304	0.93447	0.37003
Daylight hours	1.40171	0.93447	0.46724
Reactor lifetime	1.57945	0.93447	0.61198
Substrate source	3.94173	0.93447	0.92624
